# Supplementary material for: A Link between ORC-Origin Binding Mechanisms and Origin Activation Time Revealed in Budding Yeast
Source: PLoS Genet. 2013 Sep 12;9(9):e1003798. doi: 10.1371/journal.pgen.1003798 (PMC3772097; doi:10.1371/journal.pgen.1003798)
Supplement: Table S1 — Transcription factor DNA binding site motifs within the genomic fragments enriched in the gEMSA. 89 motifs identified in a previous protein-binding microarray experiment were analyzed for enrichment in the gEMSA data at a P value = 10−5 cut-off in gEMSA [90]. This table lists these motifs, the relevant Likelyhood of Discovery (LOD) cut-offs used and the P-values from Fisher Exact T tests. The conclusions are summarized in the results section of the text pertaining to Figure 3. (XLS) [file pgen.1003798.s013.xls]

## Sheet: Summary
	60% LOD					80% LOD
	Matalpha2	Nhp6a	Nhp6b	Sfl1	Sum1	Sum1
Nuclear genome	8445	6714	8901	4294	67541	18453
all origins	1321 (0.4)	1020 (0.2)	1314 (0.04)	673 (0.5)	10957 (4)	2969 (1.7)
0.3 nM gEMSA	1528 (11)	1360 (24)	1674 (19)	758 (6)	13039 (150)	3553 (41)
3 nM gEMSA	1484 (11)	1346 (26)	1720 (28)	793 (10)	13228 (203)	3570 (51)
30 nM gEMSA	1585 (12)	1443 (29)	1783 (25)	841 (11)	13607 (164)	3703 (44)

## Sheet: Total hits
Collection	motif	Location Set	# Locations	Ttl. Num kB	Max. Score	0.1	0.2	0.3	0.4	0.5	0.6	0.7	0.8	0.9	1
ZHU	Aft1	0.3 nM gEMSA	4482	1847.24	7.5	6826	2671	932	283	69	11	1	0	0	0
ZHU	Aro80	0.3 nM gEMSA	4482	1847.24	5.79	9417	4722	2350	1105	415	109	23	2	0	0
ZHU	Asg1	0.3 nM gEMSA	4482	1847.24	8.02	3670	1342	441	151	52	29	0	0	0	0
ZHU	Bas1	0.3 nM gEMSA	4482	1847.24	8.55	2463	767	179	57	5	0	0	0	0	0
ZHU	Cbf1	0.3 nM gEMSA	4482	1847.24	7.58	5873	2181	670	190	71	7	0	0	0	0
ZHU	Cep3	0.3 nM gEMSA	4482	1847.24	7.87	7657	2741	836	244	45	3	0	0	0	0
ZHU	Cha4	0.3 nM gEMSA	4482	1847.24	8.18	4868	1646	410	105	16	2	1	0	0	0
ZHU	Cup9	0.3 nM gEMSA	4482	1847.24	5.66	5663	3112	1556	805	331	124	56	20	1	0
ZHU	Ecm22	0.3 nM gEMSA	4482	1847.24	6.88	4086	1630	646	191	33	9	5	2	1	0
ZHU	Fhl1	0.3 nM gEMSA	4482	1847.24	5.83	11530	5480	2628	1143	451	229	66	2	0	0
ZHU	Fkh1	0.3 nM gEMSA	4482	1847.24	6.79	8274	3986	1718	701	254	79	17	2	0	0
ZHU	Fkh2	0.3 nM gEMSA	4482	1847.24	6.37	12062	5989	2829	1125	465	150	32	1	0	0
ZHU	Gal4	0.3 nM gEMSA	4482	1847.24	6.68	1283	550	275	119	44	20	0	0	0	0
ZHU	Gat1	0.3 nM gEMSA	4482	1847.24	5.45	7270	3622	1818	953	513	205	49	7	0	0
ZHU	Gat3	0.3 nM gEMSA	4482	1847.24	7.2	4460	1883	794	322	116	7	1	0	0	0
ZHU	Gat4	0.3 nM gEMSA	4482	1847.24	7.11	5009	2013	757	211	48	6	1	0	0	0
ZHU	Gcn4	0.3 nM gEMSA	4482	1847.24	4.81	9462	5121	2120	1249	658	167	51	36	19	0
ZHU	Gln3	0.3 nM gEMSA	4482	1847.24	7.27	6609	2842	1059	377	160	73	46	0	0	0
ZHU	Gsm1	0.3 nM gEMSA	4482	1847.24	6.35	5302	2306	1015	386	121	52	6	0	0	0
ZHU	Gzf3	0.3 nM gEMSA	4482	1847.24	6.78	5108	2405	971	348	110	21	5	0	0	0
ZHU	Hal9	0.3 nM gEMSA	4482	1847.24	6.2	6811	2954	1205	383	119	28	7	2	0	0
ZHU	Leu3	0.3 nM gEMSA	4482	1847.24	6.66	7972	3501	1413	504	150	35	16	11	0	0
ZHU	Lys14	0.3 nM gEMSA	4482	1847.24	7.39	2906	1276	451	189	95	37	1	0	0	0
ZHU	Matalpha2	0.3 nM gEMSA	4482	1847.24	4.48	19952	12090	7308	4563	2642	1528	753	242	82	20
ZHU	Mbp1	0.3 nM gEMSA	4482	1847.24	7.8	2524	1036	408	167	36	4	1	0	0	0
ZHU	Mcm1	0.3 nM gEMSA	4482	1847.24	6.8	28918	10745	3651	982	256	36	1	0	0	0
ZHU	Met32	0.3 nM gEMSA	4482	1847.24	7.09	2406	1136	482	174	65	37	14	11	0	0
ZHU	Mga1	0.3 nM gEMSA	4482	1847.24	5.29	22680	12061	5983	2971	1317	358	100	5	0	0
ZHU	Mig1	0.3 nM gEMSA	4482	1847.24	7.51	2792	1096	478	136	47	17	5	1	0	0
ZHU	Mig2	0.3 nM gEMSA	4482	1847.24	7.78	1580	594	215	77	14	4	1	0	0	0
ZHU	Mig3	0.3 nM gEMSA	4482	1847.24	8.15	1704	630	231	62	18	1	0	0	0	0
ZHU	Ndt80	0.3 nM gEMSA	4482	1847.24	7.4	9975	4160	1424	409	118	15	4	0	0	0
ZHU	Nhp6a	0.3 nM gEMSA	4482	1847.24	4.47	95632	49397	23803	10448	4114	1360	340	50	2	0
ZHU	Nhp6b	0.3 nM gEMSA	4482	1847.24	4.27	175336	90230	40704	16692	5880	1674	398	51	2	0
ZHU	Nrg1	0.3 nM gEMSA	4482	1847.24	7.17	3215	1334	594	251	82	16	3	0	0	0
ZHU	Oaf1	0.3 nM gEMSA	4482	1847.24	5.78	12383	5789	2461	1004	386	109	14	3	0	0
ZHU	Pbf1	0.3 nM gEMSA	4482	1847.24	7.24	5026	2321	976	462	168	46	11	1	0	0
ZHU	Pbf2	0.3 nM gEMSA	4482	1847.24	7.08	6594	2849	1321	537	247	81	14	1	0	0
ZHU	Pdr1	0.3 nM gEMSA	4482	1847.24	6.93	16374	6110	1840	466	101	14	1	0	0	0
ZHU	Phd1	0.3 nM gEMSA	4482	1847.24	7.88	8696	2993	920	213	44	4	0	0	0	0
ZHU	Pho2	0.3 nM gEMSA	4482	1847.24	6.48	36082	12534	3560	686	114	16	0	0	0	0
ZHU	Pho4	0.3 nM gEMSA	4482	1847.24	6.51	7009	3238	1350	512	198	27	8	0	0	0
ZHU	Put3	0.3 nM gEMSA	4482	1847.24	6.51	18444	7137	2407	654	124	7	1	0	0	0
ZHU	Rap1	0.3 nM gEMSA	4482	1847.24	7.22	9690	3699	1387	447	106	36	3	0	0	0
ZHU	Rdr1	0.3 nM gEMSA	4482	1847.24	7.03	8194	3497	1434	443	144	30	1	0	0	0
ZHU	Rds1	0.3 nM gEMSA	4482	1847.24	8.04	1467	642	259	53	6	0	0	0	0	0
ZHU	Rds2	0.3 nM gEMSA	4482	1847.24	7.14	7626	3188	1204	434	152	14	4	0	0	0
ZHU	Rgt1	0.3 nM gEMSA	4482	1847.24	6.57	6805	3074	1225	480	226	106	12	3	0	0
ZHU	Rph1	0.3 nM gEMSA	4482	1847.24	5.6	13878	6635	3051	1350	596	170	41	9	0	0
ZHU	Rpn4	0.3 nM gEMSA	4482	1847.24	7.41	1965	814	295	132	33	6	1	0	0	0
ZHU	Rsc3	0.3 nM gEMSA	4482	1847.24	8.25	2154	814	293	113	48	15	3	0	0	0
ZHU	Rsc30	0.3 nM gEMSA	4482	1847.24	9.03	2043	618	228	101	18	4	0	0	0	0
ZHU	Rtg3	0.3 nM gEMSA	4482	1847.24	7.32	3995	1601	587	194	48	9	0	0	0	0
ZHU	Sfl1	0.3 nM gEMSA	4482	1847.24	5.43	52656	27541	12886	5555	2165	758	225	22	1	0
ZHU	Sfp1	0.3 nM gEMSA	4482	1847.24	5.66	57440	28179	12359	4898	1681	559	149	30	5	0
ZHU	Sip4	0.3 nM gEMSA	4482	1847.24	6.89	9059	3508	1193	345	68	16	1	0	0	0
ZHU	Skn7	0.3 nM gEMSA	4482	1847.24	6.77	30327	10502	2997	734	136	13	1	0	0	0
ZHU	Smp1	0.3 nM gEMSA	4482	1847.24	5.98	53560	20039	6377	1759	349	46	4	0	0	0
ZHU	Spt15	0.3 nM gEMSA	4482	1847.24	6.53	17347	8311	3735	1591	471	89	8	1	0	0
ZHU	Srd1	0.3 nM gEMSA	4482	1847.24	6.07	4447	2302	999	459	175	79	30	2	1	0
ZHU	Stb3	0.3 nM gEMSA	4482	1847.24	6.76	13046	6381	2919	1314	492	162	32	1	0	0
ZHU	Stp2	0.3 nM gEMSA	4482	1847.24	6.79	6161	2857	1216	368	132	29	3	0	0	0
ZHU	Stp4	0.3 nM gEMSA	4482	1847.24	8.24	6786	2394	746	212	78	2	0	0	0	0
ZHU	Sum1	0.3 nM gEMSA	4482	1847.24	2.86	86233	69850	49611	28598	22145	13039	6092	3553	853	170
ZHU	Sut2	0.3 nM gEMSA	4482	1847.24	5.07	3374	2091	1157	532	256	108	55	39	16	2
ZHU	Tbf1	0.3 nM gEMSA	4482	1847.24	6.13	4249	2029	1016	460	222	99	41	5	0	0
ZHU	Tbs1	0.3 nM gEMSA	4482	1847.24	8.31	1111	393	109	60	28	13	0	0	0	0
ZHU	Tea1	0.3 nM gEMSA	4482	1847.24	8.39	575	210	70	18	2	0	0	0	0	0
ZHU	Tec1	0.3 nM gEMSA	4482	1847.24	5.03	13332	7630	4162	2145	1088	562	308	74	11	1
ZHU	Tye7	0.3 nM gEMSA	4482	1847.24	7.64	6255	2473	906	340	166	32	0	0	0	0
ZHU	Ume6	0.3 nM gEMSA	4482	1847.24	7	3675	1721	812	336	148	42	21	4	0	0
ZHU	Usv1	0.3 nM gEMSA	4482	1847.24	7.03	1921	852	372	140	41	13	4	1	0	0
ZHU	Xbp1	0.3 nM gEMSA	4482	1847.24	6.8	12655	5443	2066	698	223	23	1	0	0	0
ZHU	Yap1	0.3 nM gEMSA	4482	1847.24	6.07	5313	2578	998	358	152	40	4	0	0	0
ZHU	Yap6	0.3 nM gEMSA	4482	1847.24	7.71	18847	5623	1291	231	21	1	0	0	0	0
ZHU	Ybr239c	0.3 nM gEMSA	4482	1847.24	5.82	4909	2200	1050	490	151	64	16	0	0	0
ZHU	Ydr520c	0.3 nM gEMSA	4482	1847.24	6.29	2809	1379	619	253	120	67	37	7	0	0
ZHU	Yer130c	0.3 nM gEMSA	4482	1847.24	5.92	4697	2405	1070	455	183	87	39	13	2	0
ZHU	Ygr067c	0.3 nM gEMSA	4482	1847.24	8.65	1988	734	234	75	9	2	0	0	0	0
ZHU	Ykl222c	0.3 nM gEMSA	4482	1847.24	6.34	8220	3633	1690	726	247	79	16	2	0	0
ZHU	Yll054c	0.3 nM gEMSA	4482	1847.24	5.96	6344	2700	1282	485	125	26	5	4	0	0
ZHU	Yml081w	0.3 nM gEMSA	4482	1847.24	7.73	2633	995	336	111	40	5	0	0	0	0
ZHU	Ynr063w	0.3 nM gEMSA	4482	1847.24	6.98	5025	2386	1003	421	148	27	1	0	0	0
ZHU	Yox1	0.3 nM gEMSA	4482	1847.24	5.71	18797	8722	3800	1512	451	107	20	4	1	0
ZHU	Ypr013c	0.3 nM gEMSA	4482	1847.24	5.37	4137	2540	1440	598	276	134	71	36	5	0
ZHU	Ypr015c	0.3 nM gEMSA	4482	1847.24	7.15	2614	1252	462	148	38	12	2	1	0	0
ZHU	Ypr196w	0.3 nM gEMSA	4482	1847.24	6.03	33698	13454	4829	1400	395	78	11	0	0	0
ZHU	Yrm1	0.3 nM gEMSA	4482	1847.24	7.59	25885	7393	1607	267	39	5	0	0	0	0
ZHU	Yrr1	0.3 nM gEMSA	4482	1847.24	7.65	3196	1255	400	131	35	12	4	0	0	0
ZHU	Aft1	3 nM gEMSA	4218	1796.73	7.5	6574	2588	899	271	65	6	0	0	0	0
ZHU	Aro80	3 nM gEMSA	4218	1796.73	5.79	9189	4591	2279	1063	397	109	20	2	0	0
ZHU	Asg1	3 nM gEMSA	4218	1796.73	8.02	3666	1348	443	155	59	29	0	0	0	0
ZHU	Bas1	3 nM gEMSA	4218	1796.73	8.55	2427	739	161	60	4	0	0	0	0	0
ZHU	Cbf1	3 nM gEMSA	4218	1796.73	7.58	5945	2220	692	200	72	5	0	0	0	0
ZHU	Cep3	3 nM gEMSA	4218	1796.73	7.87	7548	2671	798	247	47	3	0	0	0	0
ZHU	Cha4	3 nM gEMSA	4218	1796.73	8.18	4912	1674	412	94	14	1	0	0	0	0
ZHU	Cup9	3 nM gEMSA	4218	1796.73	5.66	5432	3079	1530	808	355	126	61	19	0	0
ZHU	Ecm22	3 nM gEMSA	4218	1796.73	6.88	4107	1710	676	202	36	8	4	2	1	0
ZHU	Fhl1	3 nM gEMSA	4218	1796.73	5.83	11320	5463	2612	1158	472	227	73	6	0	0
ZHU	Fkh1	3 nM gEMSA	4218	1796.73	6.79	8006	3910	1630	655	232	75	17	2	0	0
ZHU	Fkh2	3 nM gEMSA	4218	1796.73	6.37	11737	5848	2796	1062	433	135	35	3	1	0
ZHU	Gal4	3 nM gEMSA	4218	1796.73	6.68	1316	576	287	137	59	25	2	0	0	0
ZHU	Gat1	3 nM gEMSA	4218	1796.73	5.45	7127	3536	1712	894	468	176	38	10	0	0
ZHU	Gat3	3 nM gEMSA	4218	1796.73	7.2	4311	1791	718	297	100	6	1	0	0	0
ZHU	Gat4	3 nM gEMSA	4218	1796.73	7.11	4876	1944	760	216	37	5	0	0	0	0
ZHU	Gcn4	3 nM gEMSA	4218	1796.73	4.81	9442	5120	2100	1244	686	174	55	42	18	0
ZHU	Gln3	3 nM gEMSA	4218	1796.73	7.27	6329	2772	1000	355	166	69	49	0	0	0
ZHU	Gsm1	3 nM gEMSA	4218	1796.73	6.35	5168	2321	1016	388	134	64	8	0	0	0
ZHU	Gzf3	3 nM gEMSA	4218	1796.73	6.78	4981	2273	918	317	87	16	2	0	0	0
ZHU	Hal9	3 nM gEMSA	4218	1796.73	6.2	6788	2975	1248	417	133	29	8	1	0	0
ZHU	Leu3	3 nM gEMSA	4218	1796.73	6.66	7620	3350	1359	496	143	29	12	11	0	0
ZHU	Lys14	3 nM gEMSA	4218	1796.73	7.39	2877	1248	445	180	96	38	0	0	0	0
ZHU	Matalpha2	3 nM gEMSA	4218	1796.73	4.48	19292	11650	7029	4392	2513	1484	733	219	68	20
ZHU	Mbp1	3 nM gEMSA	4218	1796.73	7.8	2581	1039	420	168	37	5	1	0	0	0
ZHU	Mcm1	3 nM gEMSA	4218	1796.73	6.8	27645	10190	3424	924	246	32	2	0	0	0
ZHU	Met32	3 nM gEMSA	4218	1796.73	7.09	2292	1088	470	170	68	39	14	11	0	0
ZHU	Mga1	3 nM gEMSA	4218	1796.73	5.29	22344	11865	5909	2918	1273	362	89	2	0	0
ZHU	Mig1	3 nM gEMSA	4218	1796.73	7.51	2718	1074	466	129	46	16	5	1	0	0
ZHU	Mig2	3 nM gEMSA	4218	1796.73	7.78	1504	560	186	68	18	5	0	0	0	0
ZHU	Mig3	3 nM gEMSA	4218	1796.73	8.15	1623	589	200	51	16	0	0	0	0	0
ZHU	Ndt80	3 nM gEMSA	4218	1796.73	7.4	9225	3806	1268	346	99	10	2	0	0	0
ZHU	Nhp6a	3 nM gEMSA	4218	1796.73	4.47	94866	49517	24031	10601	4128	1346	348	47	1	0
ZHU	Nhp6b	3 nM gEMSA	4218	1796.73	4.27	174824	90599	41232	17033	6109	1720	399	41	4	0
ZHU	Nrg1	3 nM gEMSA	4218	1796.73	7.17	3122	1298	588	243	82	21	3	0	0	0
ZHU	Oaf1	3 nM gEMSA	4218	1796.73	5.78	12085	5683	2380	1017	396	102	12	3	0	0
ZHU	Pbf1	3 nM gEMSA	4218	1796.73	7.24	5012	2312	996	489	167	42	12	1	0	0
ZHU	Pbf2	3 nM gEMSA	4218	1796.73	7.08	6547	2829	1300	542	248	76	13	0	0	0
ZHU	Pdr1	3 nM gEMSA	4218	1796.73	6.93	16080	5909	1775	457	107	16	1	0	0	0
ZHU	Phd1	3 nM gEMSA	4218	1796.73	7.88	8802	3045	894	198	36	5	0	0	0	0
ZHU	Pho2	3 nM gEMSA	4218	1796.73	6.48	34997	12162	3431	680	119	16	0	0	0	0
ZHU	Pho4	3 nM gEMSA	4218	1796.73	6.51	7182	3362	1447	593	244	39	9	0	0	0
ZHU	Put3	3 nM gEMSA	4218	1796.73	6.51	17970	6869	2256	612	128	6	0	0	0	0
ZHU	Rap1	3 nM gEMSA	4218	1796.73	7.22	9559	3701	1368	439	118	38	3	0	0	0
ZHU	Rdr1	3 nM gEMSA	4218	1796.73	7.03	8143	3511	1397	451	166	40	4	0	0	0
ZHU	Rds1	3 nM gEMSA	4218	1796.73	8.04	1434	618	257	44	4	1	0	0	0	0
ZHU	Rds2	3 nM gEMSA	4218	1796.73	7.14	7372	3091	1194	440	160	15	4	0	0	0
ZHU	Rgt1	3 nM gEMSA	4218	1796.73	6.57	6738	3072	1253	492	224	106	13	3	0	0
ZHU	Rph1	3 nM gEMSA	4218	1796.73	5.6	13588	6544	3050	1329	571	180	49	8	1	0
ZHU	Rpn4	3 nM gEMSA	4218	1796.73	7.41	1965	808	290	121	28	5	1	0	0	0
ZHU	Rsc3	3 nM gEMSA	4218	1796.73	8.25	2162	813	285	106	47	13	2	0	0	0
ZHU	Rsc30	3 nM gEMSA	4218	1796.73	9.03	2121	666	236	98	19	4	0	0	0	0
ZHU	Rtg3	3 nM gEMSA	4218	1796.73	7.32	4135	1695	615	204	51	11	1	0	0	0
ZHU	Sfl1	3 nM gEMSA	4218	1796.73	5.43	51940	27316	12846	5601	2167	793	231	24	1	0
ZHU	Sfp1	3 nM gEMSA	4218	1796.73	5.66	54880	26739	11631	4660	1648	546	144	22	2	0
ZHU	Sip4	3 nM gEMSA	4218	1796.73	6.89	8902	3478	1196	345	76	17	2	0	0	0
ZHU	Skn7	3 nM gEMSA	4218	1796.73	6.77	29029	10092	2795	714	139	14	1	0	0	0
ZHU	Smp1	3 nM gEMSA	4218	1796.73	5.98	52261	19741	6321	1756	341	28	1	0	0	0
ZHU	Spt15	3 nM gEMSA	4218	1796.73	6.53	17685	8622	4014	1764	522	96	8	0	0	0
ZHU	Srd1	3 nM gEMSA	4218	1796.73	6.07	4402	2266	947	426	152	70	32	4	1	0
ZHU	Stb3	3 nM gEMSA	4218	1796.73	6.76	12578	6128	2809	1223	440	137	24	2	0	0
ZHU	Stp2	3 nM gEMSA	4218	1796.73	6.79	5976	2791	1201	361	123	24	8	1	0	0
ZHU	Stp4	3 nM gEMSA	4218	1796.73	8.24	6744	2404	747	224	76	2	1	0	0	0
ZHU	Sum1	3 nM gEMSA	4218	1796.73	2.86	86240	70032	50018	28907	22372	13228	6188	3570	876	157
ZHU	Sut2	3 nM gEMSA	4218	1796.73	5.07	3266	2047	1135	526	259	121	58	42	13	3
ZHU	Tbf1	3 nM gEMSA	4218	1796.73	6.13	4042	1899	938	434	202	87	42	6	0	0
ZHU	Tbs1	3 nM gEMSA	4218	1796.73	8.31	1161	435	123	60	30	15	1	0	0	0
ZHU	Tea1	3 nM gEMSA	4218	1796.73	8.39	546	205	70	13	3	1	0	0	0	0
ZHU	Tec1	3 nM gEMSA	4218	1796.73	5.03	12974	7394	4090	2132	1105	578	316	74	6	0
ZHU	Tye7	3 nM gEMSA	4218	1796.73	7.64	6269	2470	904	331	161	31	0	0	0	0
ZHU	Ume6	3 nM gEMSA	4218	1796.73	7	3600	1622	745	312	141	33	14	4	0	0
ZHU	Usv1	3 nM gEMSA	4218	1796.73	7.03	1905	868	381	147	45	12	5	1	0	0
ZHU	Xbp1	3 nM gEMSA	4218	1796.73	6.8	12093	5169	1935	677	215	16	1	0	0	0
ZHU	Yap1	3 nM gEMSA	4218	1796.73	6.07	5229	2485	964	302	131	30	4	0	0	0
ZHU	Yap6	3 nM gEMSA	4218	1796.73	7.71	18511	5488	1221	223	23	1	0	0	0	0
ZHU	Ybr239c	3 nM gEMSA	4218	1796.73	5.82	4744	2110	1008	480	163	81	26	5	4	0
ZHU	Ydr520c	3 nM gEMSA	4218	1796.73	6.29	2738	1290	592	255	128	70	46	8	0	0
ZHU	Yer130c	3 nM gEMSA	4218	1796.73	5.92	4663	2345	1048	450	175	84	31	9	2	0
ZHU	Ygr067c	3 nM gEMSA	4218	1796.73	8.65	1979	740	234	69	11	1	0	0	0	0
ZHU	Ykl222c	3 nM gEMSA	4218	1796.73	6.34	8059	3496	1643	720	254	84	13	2	0	0
ZHU	Yll054c	3 nM gEMSA	4218	1796.73	5.96	6362	2746	1323	518	145	34	9	3	0	0
ZHU	Yml081w	3 nM gEMSA	4218	1796.73	7.73	2577	1011	333	102	39	6	1	0	0	0
ZHU	Ynr063w	3 nM gEMSA	4218	1796.73	6.98	4912	2292	992	406	146	25	0	0	0	0
ZHU	Yox1	3 nM gEMSA	4218	1796.73	5.71	18275	8476	3719	1500	462	125	26	2	1	0
ZHU	Ypr013c	3 nM gEMSA	4218	1796.73	5.37	3923	2419	1337	550	267	110	56	31	1	0
ZHU	Ypr015c	3 nM gEMSA	4218	1796.73	7.15	2540	1127	429	122	40	12	0	0	0	0
ZHU	Ypr196w	3 nM gEMSA	4218	1796.73	6.03	32570	13125	4683	1366	394	74	6	0	0	0
ZHU	Yrm1	3 nM gEMSA	4218	1796.73	7.59	25293	7175	1549	250	39	5	0	0	0	0
ZHU	Yrr1	3 nM gEMSA	4218	1796.73	7.65	3081	1225	379	127	35	12	4	0	0	0
ZHU	Aft1	30 nM gEMSA	4516	1913.65	7.5	6975	2713	893	264	63	8	1	0	0	0
ZHU	Aro80	30 nM gEMSA	4516	1913.65	5.79	9734	4803	2317	1131	439	111	22	2	0	0
ZHU	Asg1	30 nM gEMSA	4516	1913.65	8.02	3859	1343	420	149	54	28	0	0	0	0
ZHU	Bas1	30 nM gEMSA	4516	1913.65	8.55	2540	766	169	50	4	1	0	0	0	0
ZHU	Cbf1	30 nM gEMSA	4516	1913.65	7.58	6409	2431	765	220	85	9	0	0	0	0
ZHU	Cep3	30 nM gEMSA	4516	1913.65	7.87	7840	2738	799	223	47	3	0	0	0	0
ZHU	Cha4	30 nM gEMSA	4516	1913.65	8.18	5041	1716	426	117	15	2	0	0	0	0
ZHU	Cup9	30 nM gEMSA	4516	1913.65	5.66	5696	3218	1643	833	344	128	65	21	0	0
ZHU	Ecm22	30 nM gEMSA	4516	1913.65	6.88	4239	1794	709	221	47	13	4	3	1	0
ZHU	Fhl1	30 nM gEMSA	4516	1913.65	5.83	12153	5771	2762	1233	510	208	58	2	0	0
ZHU	Fkh1	30 nM gEMSA	4516	1913.65	6.79	8757	4201	1813	704	286	85	19	4	0	0
ZHU	Fkh2	30 nM gEMSA	4516	1913.65	6.37	12632	6290	3032	1191	477	164	44	4	1	0
ZHU	Gal4	30 nM gEMSA	4516	1913.65	6.68	1435	613	299	134	59	25	3	0	0	0
ZHU	Gat1	30 nM gEMSA	4516	1913.65	5.45	7774	3910	1932	1006	536	227	57	11	0	0
ZHU	Gat3	30 nM gEMSA	4516	1913.65	7.2	4566	1905	764	299	99	15	1	0	0	0
ZHU	Gat4	30 nM gEMSA	4516	1913.65	7.11	5063	2001	753	206	43	6	0	0	0	0
ZHU	Gcn4	30 nM gEMSA	4516	1913.65	4.81	9691	5237	2242	1305	711	189	52	34	14	0
ZHU	Gln3	30 nM gEMSA	4516	1913.65	7.27	6803	2950	1118	367	143	59	40	0	0	0
ZHU	Gsm1	30 nM gEMSA	4516	1913.65	6.35	5282	2346	997	403	152	71	10	1	0	0
ZHU	Gzf3	30 nM gEMSA	4516	1913.65	6.78	5316	2461	1025	363	99	24	3	0	0	0
ZHU	Hal9	30 nM gEMSA	4516	1913.65	6.2	7141	3110	1250	380	132	33	9	1	0	0
ZHU	Leu3	30 nM gEMSA	4516	1913.65	6.66	8297	3596	1466	520	158	38	16	11	0	0
ZHU	Lys14	30 nM gEMSA	4516	1913.65	7.39	3007	1306	467	189	93	36	0	0	0	0
ZHU	Matalpha2	30 nM gEMSA	4516	1913.65	4.48	20802	12452	7426	4602	2669	1585	754	248	81	19
ZHU	Mbp1	30 nM gEMSA	4516	1913.65	7.8	2844	1137	430	161	23	3	0	0	0	0
ZHU	Mcm1	30 nM gEMSA	4516	1913.65	6.8	29506	11048	3700	986	253	27	1	0	0	0
ZHU	Met32	30 nM gEMSA	4516	1913.65	7.09	2369	1058	443	170	71	40	13	11	0	0
ZHU	Mga1	30 nM gEMSA	4516	1913.65	5.29	23810	12670	6395	3157	1419	443	122	9	1	0
ZHU	Mig1	30 nM gEMSA	4516	1913.65	7.51	2855	1160	501	142	47	18	5	0	0	0
ZHU	Mig2	30 nM gEMSA	4516	1913.65	7.78	1611	616	243	97	31	5	0	0	0	0
ZHU	Mig3	30 nM gEMSA	4516	1913.65	8.15	1756	664	257	73	27	0	0	0	0	0
ZHU	Ndt80	30 nM gEMSA	4516	1913.65	7.4	10133	4108	1396	404	116	12	2	0	0	0
ZHU	Nhp6a	30 nM gEMSA	4516	1913.65	4.47	99293	51827	25163	11055	4267	1443	376	53	2	0
ZHU	Nhp6b	30 nM gEMSA	4516	1913.65	4.27	182279	94070	42677	17479	6236	1783	423	45	3	0
ZHU	Nrg1	30 nM gEMSA	4516	1913.65	7.17	3311	1430	646	276	94	25	5	0	0	0
ZHU	Oaf1	30 nM gEMSA	4516	1913.65	5.78	12746	6012	2596	1084	404	123	13	3	0	0
ZHU	Pbf1	30 nM gEMSA	4516	1913.65	7.24	5406	2493	1118	509	176	45	12	1	0	0
ZHU	Pbf2	30 nM gEMSA	4516	1913.65	7.08	7008	3039	1422	589	257	85	16	1	0	0
ZHU	Pdr1	30 nM gEMSA	4516	1913.65	6.93	16871	6216	1819	448	120	19	3	0	0	0
ZHU	Phd1	30 nM gEMSA	4516	1913.65	7.88	9525	3357	1017	241	43	7	1	0	0	0
ZHU	Pho2	30 nM gEMSA	4516	1913.65	6.48	37188	13059	3695	711	114	17	0	0	0	0
ZHU	Pho4	30 nM gEMSA	4516	1913.65	6.51	7805	3692	1566	629	238	42	11	1	0	0
ZHU	Put3	30 nM gEMSA	4516	1913.65	6.51	18935	7255	2432	635	131	10	3	0	0	0
ZHU	Rap1	30 nM gEMSA	4516	1913.65	7.22	10114	3907	1430	432	101	23	3	0	0	0
ZHU	Rdr1	30 nM gEMSA	4516	1913.65	7.03	8455	3546	1422	468	154	25	2	0	0	0
ZHU	Rds1	30 nM gEMSA	4516	1913.65	8.04	1550	681	270	63	9	0	0	0	0	0
ZHU	Rds2	30 nM gEMSA	4516	1913.65	7.14	7765	3284	1197	390	136	18	5	0	0	0
ZHU	Rgt1	30 nM gEMSA	4516	1913.65	6.57	7160	3258	1317	498	217	103	10	3	0	0
ZHU	Rph1	30 nM gEMSA	4516	1913.65	5.6	14519	6990	3280	1443	652	197	46	9	1	0
ZHU	Rpn4	30 nM gEMSA	4516	1913.65	7.41	1996	843	315	126	34	5	1	0	0	0
ZHU	Rsc3	30 nM gEMSA	4516	1913.65	8.25	2272	821	271	86	22	7	2	0	0	0
ZHU	Rsc30	30 nM gEMSA	4516	1913.65	9.03	2241	615	198	59	10	5	0	0	0	0
ZHU	Rtg3	30 nM gEMSA	4516	1913.65	7.32	4451	1768	638	213	56	14	1	0	0	0
ZHU	Sfl1	30 nM gEMSA	4516	1913.65	5.43	55269	29078	13757	6021	2397	841	227	19	1	0
ZHU	Sfp1	30 nM gEMSA	4516	1913.65	5.66	57662	27919	12154	4880	1649	538	165	29	3	0
ZHU	Sip4	30 nM gEMSA	4516	1913.65	6.89	9355	3631	1229	352	85	17	2	0	0	0
ZHU	Skn7	30 nM gEMSA	4516	1913.65	6.77	30698	10613	3050	754	152	18	2	0	0	0
ZHU	Smp1	30 nM gEMSA	4516	1913.65	5.98	55154	20683	6522	1788	364	40	4	0	0	0
ZHU	Spt15	30 nM gEMSA	4516	1913.65	6.53	18494	8964	4098	1727	543	105	15	3	0	0
ZHU	Srd1	30 nM gEMSA	4516	1913.65	6.07	4503	2339	1017	423	161	62	27	3	1	0
ZHU	Stb3	30 nM gEMSA	4516	1913.65	6.76	13444	6581	2988	1315	474	144	28	0	0	0
ZHU	Stp2	30 nM gEMSA	4516	1913.65	6.79	6172	2747	1117	366	123	29	5	1	0	0
ZHU	Stp4	30 nM gEMSA	4516	1913.65	8.24	7013	2449	750	230	81	2	1	0	0	0
ZHU	Sum1	30 nM gEMSA	4516	1913.65	2.86	89573	72646	51883	29794	23060	13607	6347	3703	861	162
ZHU	Sut2	30 nM gEMSA	4516	1913.65	5.07	3463	2113	1182	570	276	121	65	38	17	4
ZHU	Tbf1	30 nM gEMSA	4516	1913.65	6.13	4258	2035	1009	482	221	96	45	7	0	0
ZHU	Tbs1	30 nM gEMSA	4516	1913.65	8.31	1223	454	167	75	31	14	0	0	0	0
ZHU	Tea1	30 nM gEMSA	4516	1913.65	8.39	601	232	90	28	9	0	0	0	0	0
ZHU	Tec1	30 nM gEMSA	4516	1913.65	5.03	13749	7927	4378	2295	1167	601	322	80	9	2
ZHU	Tye7	30 nM gEMSA	4516	1913.65	7.64	6450	2487	846	287	156	31	0	0	0	0
ZHU	Ume6	30 nM gEMSA	4516	1913.65	7	3844	1749	812	325	144	45	21	5	0	0
ZHU	Usv1	30 nM gEMSA	4516	1913.65	7.03	2086	932	407	143	53	17	6	1	0	0
ZHU	Xbp1	30 nM gEMSA	4516	1913.65	6.8	12491	5322	1968	704	215	25	2	0	0	0
ZHU	Yap1	30 nM gEMSA	4516	1913.65	6.07	5382	2629	1037	361	156	38	5	0	0	0
ZHU	Yap6	30 nM gEMSA	4516	1913.65	7.71	19526	5825	1301	238	28	2	0	0	0	0
ZHU	Ybr239c	30 nM gEMSA	4516	1913.65	5.82	4974	2232	1091	510	172	70	22	5	1	0
ZHU	Ydr520c	30 nM gEMSA	4516	1913.65	6.29	2842	1389	659	272	131	78	43	9	0	0
ZHU	Yer130c	30 nM gEMSA	4516	1913.65	5.92	5042	2574	1178	500	204	89	36	13	2	0
ZHU	Ygr067c	30 nM gEMSA	4516	1913.65	8.65	2162	791	265	81	12	1	0	0	0	0
ZHU	Ykl222c	30 nM gEMSA	4516	1913.65	6.34	8522	3787	1733	733	271	99	11	2	0	0
ZHU	Yll054c	30 nM gEMSA	4516	1913.65	5.96	6641	2848	1309	500	156	43	14	5	0	0
ZHU	Yml081w	30 nM gEMSA	4516	1913.65	7.73	2748	1073	394	122	46	5	0	0	0	0
ZHU	Ynr063w	30 nM gEMSA	4516	1913.65	6.98	5075	2366	1004	402	137	27	1	0	0	0
ZHU	Yox1	30 nM gEMSA	4516	1913.65	5.71	19284	8990	3966	1620	486	145	28	2	0	0
ZHU	Ypr013c	30 nM gEMSA	4516	1913.65	5.37	4140	2536	1439	593	271	111	52	27	3	0
ZHU	Ypr015c	30 nM gEMSA	4516	1913.65	7.15	2618	1177	423	126	43	19	3	0	0	0
ZHU	Ypr196w	30 nM gEMSA	4516	1913.65	6.03	34670	13867	4958	1470	389	66	5	0	0	0
ZHU	Yrm1	30 nM gEMSA	4516	1913.65	7.59	26861	7607	1672	291	49	4	0	0	0	0
ZHU	Yrr1	30 nM gEMSA	4516	1913.65	7.65	3295	1326	419	141	34	12	4	0	0	0
ZHU	Aft1	all origins	740	1883.3	7.5	7888	2935	956	286	64	15	2	1	0	0
ZHU	Aro80	all origins	740	1883.3	5.79	11562	5867	2829	1260	460	132	24	3	0	0
ZHU	Asg1	all origins	740	1883.3	8.02	4984	1698	507	132	32	7	1	0	0	0
ZHU	Bas1	all origins	740	1883.3	8.55	3224	1061	271	76	21	3	0	0	0	0
ZHU	Cbf1	all origins	740	1883.3	7.58	6666	2530	798	243	70	6	0	0	0	0
ZHU	Cep3	all origins	740	1883.3	7.87	9841	3527	1056	307	71	14	0	0	0	0
ZHU	Cha4	all origins	740	1883.3	8.18	6595	2370	734	189	45	4	1	0	0	0
ZHU	Cup9	all origins	740	1883.3	5.66	5822	3173	1633	849	376	148	63	29	3	0
ZHU	Ecm22	all origins	740	1883.3	6.88	4900	2061	784	271	69	13	5	1	0	0
ZHU	Fhl1	all origins	740	1883.3	5.83	13543	6580	2982	1252	488	195	74	4	0	0
ZHU	Fkh1	all origins	740	1883.3	6.79	7434	3495	1560	588	224	65	16	4	1	0
ZHU	Fkh2	all origins	740	1883.3	6.37	10548	5330	2511	1015	392	133	40	6	1	0
ZHU	Gal4	all origins	740	1883.3	6.68	1919	847	466	200	61	17	3	0	0	0
ZHU	Gat1	all origins	740	1883.3	5.45	7691	3970	1906	970	492	249	68	13	2	0
ZHU	Gat3	all origins	740	1883.3	7.2	4971	2065	842	323	101	29	5	0	0	0
ZHU	Gat4	all origins	740	1883.3	7.11	5433	2302	915	305	70	9	0	0	0	0
ZHU	Gcn4	all origins	740	1883.3	4.81	9674	5230	2370	1448	804	248	70	40	19	0
ZHU	Gln3	all origins	740	1883.3	7.27	7441	3184	1256	449	175	58	28	0	0	0
ZHU	Gsm1	all origins	740	1883.3	6.35	6181	2863	1243	492	190	73	10	1	0	0
ZHU	Gzf3	all origins	740	1883.3	6.78	5483	2538	1100	434	151	56	12	1	0	0
ZHU	Hal9	all origins	740	1883.3	6.2	9564	4227	1772	637	242	69	14	6	0	0
ZHU	Leu3	all origins	740	1883.3	6.66	10591	4727	1948	702	202	48	8	1	0	0
ZHU	Lys14	all origins	740	1883.3	7.39	3189	1374	519	181	70	29	3	0	0	0
ZHU	Matalpha2	all origins	740	1883.3	4.48	18674	11296	6615	4040	2321	1321	634	209	68	15
ZHU	Mbp1	all origins	740	1883.3	7.8	2731	1077	397	165	51	6	1	0	0	0
ZHU	Mcm1	all origins	740	1883.3	6.8	32681	12282	4119	1207	317	59	6	0	0	0
ZHU	Met32	all origins	740	1883.3	7.09	3086	1384	609	234	79	30	7	4	0	0
ZHU	Mga1	all origins	740	1883.3	5.29	23845	12900	6383	3065	1329	438	115	10	1	0
ZHU	Mig1	all origins	740	1883.3	7.51	2967	1204	501	165	56	14	5	1	0	0
ZHU	Mig2	all origins	740	1883.3	7.78	1880	797	327	119	47	10	3	0	0	0
ZHU	Mig3	all origins	740	1883.3	8.15	2010	826	301	104	32	4	1	0	0	0
ZHU	Ndt80	all origins	740	1883.3	7.4	10270	4116	1382	389	104	35	4	1	0	0
ZHU	Nhp6a	all origins	740	1883.3	4.47	82524	42157	19905	8661	3150	1020	250	32	3	0
ZHU	Nhp6b	all origins	740	1883.3	4.27	148459	74013	33345	13520	4858	1314	275	32	2	0
ZHU	Nrg1	all origins	740	1883.3	7.17	3878	1767	787	360	146	44	12	1	0	0
ZHU	Oaf1	all origins	740	1883.3	5.78	14554	6729	3029	1240	458	134	26	2	0	0
ZHU	Pbf1	all origins	740	1883.3	7.24	6261	2811	1162	460	149	39	9	0	0	0
ZHU	Pbf2	all origins	740	1883.3	7.08	8164	3615	1518	573	198	51	6	1	0	0
ZHU	Pdr1	all origins	740	1883.3	6.93	19700	7247	2287	589	124	20	3	0	0	0
ZHU	Phd1	all origins	740	1883.3	7.88	10964	4012	1310	332	63	9	1	0	0	0
ZHU	Pho2	all origins	740	1883.3	6.48	35168	12401	3543	745	99	11	0	0	0	0
ZHU	Pho4	all origins	740	1883.3	6.51	7751	3597	1593	620	228	48	11	2	0	0
ZHU	Put3	all origins	740	1883.3	6.51	22114	8679	2989	795	171	23	6	0	0	0
ZHU	Rap1	all origins	740	1883.3	7.22	10655	4148	1470	464	135	16	3	1	0	0
ZHU	Rdr1	all origins	740	1883.3	7.03	10644	4572	1842	657	199	45	3	0	0	0
ZHU	Rds1	all origins	740	1883.3	8.04	2039	828	313	95	23	3	1	0	0	0
ZHU	Rds2	all origins	740	1883.3	7.14	9234	3620	1316	441	131	15	0	0	0	0
ZHU	Rgt1	all origins	740	1883.3	6.57	8060	3753	1562	616	260	90	9	1	0	0
ZHU	Rph1	all origins	740	1883.3	5.6	14053	6824	3016	1304	504	172	39	6	0	0
ZHU	Rpn4	all origins	740	1883.3	7.41	2439	1052	412	153	36	12	6	0	0	0
ZHU	Rsc3	all origins	740	1883.3	8.25	2465	886	281	97	36	9	0	0	0	0
ZHU	Rsc30	all origins	740	1883.3	9.03	2876	824	258	82	20	6	3	0	0	0
ZHU	Rtg3	all origins	740	1883.3	7.32	4662	1840	645	198	57	11	1	0	0	0
ZHU	Sfl1	all origins	740	1883.3	5.43	52651	27312	12826	5438	2045	673	143	17	0	0
ZHU	Sfp1	all origins	740	1883.3	5.66	57037	27436	11973	4673	1589	497	115	21	3	0
ZHU	Sip4	all origins	740	1883.3	6.89	11526	4667	1677	506	140	21	3	0	0	0
ZHU	Skn7	all origins	740	1883.3	6.77	38840	13947	4268	1119	210	27	3	0	0	0
ZHU	Smp1	all origins	740	1883.3	5.98	55239	20816	6530	1646	320	43	5	0	0	0
ZHU	Spt15	all origins	740	1883.3	6.53	15712	7603	3572	1706	544	96	11	1	0	0
ZHU	Srd1	all origins	740	1883.3	6.07	4833	2499	1126	504	211	89	46	9	1	0
ZHU	Stb3	all origins	740	1883.3	6.76	13470	6591	3025	1263	444	118	21	1	1	0
ZHU	Stp2	all origins	740	1883.3	6.79	7816	3494	1426	516	176	40	13	2	0	0
ZHU	Stp4	all origins	740	1883.3	8.24	8865	2985	885	220	61	13	1	0	0	0
ZHU	Sum1	all origins	740	1883.3	2.86	69027	54352	37367	23060	17705	10957	5171	2969	715	110
ZHU	Sut2	all origins	740	1883.3	5.07	3959	2454	1330	617	305	149	91	46	17	4
ZHU	Tbf1	all origins	740	1883.3	6.13	4405	2123	1042	492	220	95	34	4	0	0
ZHU	Tbs1	all origins	740	1883.3	8.31	1554	553	171	65	22	7	0	0	0	0
ZHU	Tea1	all origins	740	1883.3	8.39	725	287	93	33	6	0	0	0	0	0
ZHU	Tec1	all origins	740	1883.3	5.03	14227	8322	4668	2436	1186	571	272	92	12	2
ZHU	Tye7	all origins	740	1883.3	7.64	7271	2718	888	229	82	13	0	0	0	0
ZHU	Ume6	all origins	740	1883.3	7	4895	2312	1085	481	199	68	20	3	0	0
ZHU	Usv1	all origins	740	1883.3	7.03	2472	1082	443	165	55	16	4	1	0	0
ZHU	Xbp1	all origins	740	1883.3	6.8	14595	6091	2315	816	245	34	4	0	0	0
ZHU	Yap1	all origins	740	1883.3	6.07	4965	2397	1009	378	147	33	9	0	0	0
ZHU	Yap6	all origins	740	1883.3	7.71	21064	6031	1393	263	28	3	0	0	0	0
ZHU	Ybr239c	all origins	740	1883.3	5.82	5726	2672	1364	690	226	116	30	5	3	0
ZHU	Ydr520c	all origins	740	1883.3	6.29	3191	1587	778	321	139	64	32	6	0	0
ZHU	Yer130c	all origins	740	1883.3	5.92	4989	2423	1103	472	207	87	44	10	3	0
ZHU	Ygr067c	all origins	740	1883.3	8.65	2305	809	274	83	22	0	0	0	0	0
ZHU	Ykl222c	all origins	740	1883.3	6.34	9880	4464	2036	839	297	100	15	5	0	0
ZHU	Yll054c	all origins	740	1883.3	5.96	8666	3792	1649	694	230	74	24	7	1	0
ZHU	Yml081w	all origins	740	1883.3	7.73	3107	1250	453	154	41	9	2	0	0	0
ZHU	Ynr063w	all origins	740	1883.3	6.98	6073	2755	1120	445	135	27	3	1	0	0
ZHU	Yox1	all origins	740	1883.3	5.71	18559	8668	3776	1434	409	120	14	4	0	0
ZHU	Ypr013c	all origins	740	1883.3	5.37	4303	2599	1441	630	301	121	64	23	4	0
ZHU	Ypr015c	all origins	740	1883.3	7.15	2880	1269	492	155	57	19	7	0	0	0
ZHU	Ypr196w	all origins	740	1883.3	6.03	37802	15414	5488	1733	450	88	17	1	0	0
ZHU	Yrm1	all origins	740	1883.3	7.59	30139	8768	2139	431	73	4	0	0	0	0
ZHU	Yrr1	all origins	740	1883.3	7.65	3870	1549	548	196	53	17	6	1	0	0
ZHU	Aft1	Nuclear genome	18	12163	7.5	53488	20170	6784	2018	465	89	9	2	0	0
ZHU	Aro80	Nuclear genome	18	12163	5.79	80409	40883	19993	9005	3426	1034	255	33	4	0
ZHU	Asg1	Nuclear genome	18	12163	8.02	37530	12856	3909	1091	258	68	8	0	0	0
ZHU	Bas1	Nuclear genome	18	12163	8.55	22649	7427	2082	510	99	12	1	0	0	0
ZHU	Cbf1	Nuclear genome	18	12163	7.58	47483	17915	6013	1843	506	72	9	0	0	0
ZHU	Cep3	Nuclear genome	18	12163	7.87	68577	24677	7717	2104	452	69	5	0	0	0
ZHU	Cha4	Nuclear genome	18	12163	8.18	47697	17182	5474	1505	361	63	5	0	0	0
ZHU	Cup9	Nuclear genome	18	12163	5.66	36573	19694	10326	5129	2264	849	366	155	17	0
ZHU	Ecm22	Nuclear genome	18	12163	6.88	36623	15305	5968	2177	637	152	43	10	3	0
ZHU	Fhl1	Nuclear genome	18	12163	5.83	89762	43513	19802	8408	3361	1256	409	41	2	0
ZHU	Fkh1	Nuclear genome	18	12163	6.79	46315	21927	9444	3663	1348	422	94	16	2	0
ZHU	Fkh2	Nuclear genome	18	12163	6.37	66547	32959	15353	6354	2455	777	207	29	2	0
ZHU	Gal4	Nuclear genome	18	12163	6.68	14706	6558	3655	1587	578	241	77	9	0	0
ZHU	Gat1	Nuclear genome	18	12163	5.45	50769	26134	12727	6609	3607	1758	582	124	13	0
ZHU	Gat3	Nuclear genome	18	12163	7.2	33015	14113	5616	2026	594	158	26	2	0	0
ZHU	Gat4	Nuclear genome	18	12163	7.11	36363	15390	5965	1954	525	75	8	0	0	0
ZHU	Gcn4	Nuclear genome	18	12163	4.81	62287	33773	15561	9362	5078	1537	499	332	138	3
ZHU	Gln3	Nuclear genome	18	12163	7.27	48290	20656	7973	2709	865	257	97	1	0	0
ZHU	Gsm1	Nuclear genome	18	12163	6.35	43152	20282	9141	3764	1405	498	121	28	4	0
ZHU	Gzf3	Nuclear genome	18	12163	6.78	35799	16542	7020	2913	1094	317	57	6	0	0
ZHU	Hal9	Nuclear genome	18	12163	6.2	69454	31125	13307	4937	1721	542	136	44	1	0
ZHU	Leu3	Nuclear genome	18	12163	6.66	73819	32831	13342	4854	1436	354	61	13	1	0
ZHU	Lys14	Nuclear genome	18	12163	7.39	21866	9540	3613	1351	482	167	22	5	0	0
ZHU	Matalpha2	Nuclear genome	18	12163	4.48	119036	71029	42411	25801	15023	8445	4269	1471	470	92
ZHU	Mbp1	Nuclear genome	18	12163	7.8	19874	7665	2757	912	235	51	10	0	0	0
ZHU	Mcm1	Nuclear genome	18	12163	6.8	213515	80804	26904	7599	1841	354	50	8	0	0
ZHU	Met32	Nuclear genome	18	12163	7.09	21221	9813	4320	1650	579	206	58	18	2	0
ZHU	Mga1	Nuclear genome	18	12163	5.29	156226	83927	42395	20271	8562	2807	745	97	7	0
ZHU	Mig1	Nuclear genome	18	12163	7.51	20363	8447	3247	1063	347	99	27	3	1	0
ZHU	Mig2	Nuclear genome	18	12163	7.78	13159	5512	2182	813	262	63	9	1	0	0
ZHU	Mig3	Nuclear genome	18	12163	8.15	14042	5557	2072	686	199	31	5	0	0	0
ZHU	Ndt80	Nuclear genome	18	12163	7.4	67870	26939	9222	2769	689	149	21	3	1	0
ZHU	Nhp6a	Nuclear genome	18	12163	4.47	503990	258171	122717	54213	20417	6714	1614	242	13	0
ZHU	Nhp6b	Nuclear genome	18	12163	4.27	908078	452394	203373	83343	30823	8901	2102	272	20	0
ZHU	Nrg1	Nuclear genome	18	12163	7.17	27476	12622	5595	2338	893	292	68	7	0	0
ZHU	Oaf1	Nuclear genome	18	12163	5.78	98775	46361	20531	8425	3065	883	155	19	0	0
ZHU	Pbf1	Nuclear genome	18	12163	7.24	43607	19800	8305	3274	1115	324	87	5	2	0
ZHU	Pbf2	Nuclear genome	18	12163	7.08	56549	25437	10751	4069	1424	423	89	9	0	0
ZHU	Pdr1	Nuclear genome	18	12163	6.93	132875	49265	15661	4364	985	170	23	2	0	0
ZHU	Phd1	Nuclear genome	18	12163	7.88	76077	27680	8753	2264	462	65	4	0	0	0
ZHU	Pho2	Nuclear genome	18	12163	6.48	221451	78577	22422	4768	760	89	1	0	0	0
ZHU	Pho4	Nuclear genome	18	12163	6.51	53586	25859	11712	4616	1680	426	122	20	0	0
ZHU	Put3	Nuclear genome	18	12163	6.51	157861	63715	22596	6680	1414	198	30	1	0	0
ZHU	Rap1	Nuclear genome	18	12163	7.22	71341	26811	9103	2692	715	152	25	2	0	0
ZHU	Rdr1	Nuclear genome	18	12163	7.03	75663	32616	13117	4650	1309	238	18	1	0	0
ZHU	Rds1	Nuclear genome	18	12163	8.04	14597	5934	2272	719	184	36	8	0	0	0
ZHU	Rds2	Nuclear genome	18	12163	7.14	64733	25980	9580	3208	928	141	15	2	0	0
ZHU	Rgt1	Nuclear genome	18	12163	6.57	53985	25093	10535	4335	1826	636	113	19	0	0
ZHU	Rph1	Nuclear genome	18	12163	5.6	92975	45517	20671	8918	3618	1186	319	60	5	0
ZHU	Rpn4	Nuclear genome	18	12163	7.41	17508	7687	3227	1170	353	118	26	5	0	0
ZHU	Rsc3	Nuclear genome	18	12163	8.25	18744	6762	2200	665	172	39	5	0	0	0
ZHU	Rsc30	Nuclear genome	18	12163	9.03	23840	7637	2255	659	187	77	19	0	0	0
ZHU	Rtg3	Nuclear genome	18	12163	7.32	33373	13034	4716	1550	426	100	14	0	0	0
ZHU	Sfl1	Nuclear genome	18	12163	5.43	343779	177503	83774	35974	13734	4294	949	98	4	0
ZHU	Sfp1	Nuclear genome	18	12163	5.66	359950	172106	74933	29250	10168	3192	882	147	13	0
ZHU	Sip4	Nuclear genome	18	12163	6.89	81866	33365	12065	3842	1068	230	37	0	0	0
ZHU	Skn7	Nuclear genome	18	12163	6.77	271867	99473	30905	8217	1599	228	16	0	0	0
ZHU	Smp1	Nuclear genome	18	12163	5.98	353197	132817	42229	11234	2321	353	37	5	0	0
ZHU	Spt15	Nuclear genome	18	12163	6.53	96011	46210	21635	9866	2915	557	65	6	1	0
ZHU	Srd1	Nuclear genome	18	12163	6.07	31751	16265	7679	3374	1380	591	212	54	5	0
ZHU	Stb3	Nuclear genome	18	12163	6.76	85037	41648	18932	7911	2864	814	172	23	2	0
ZHU	Stp2	Nuclear genome	18	12163	6.79	56804	25516	10592	3899	1271	362	86	9	1	0
ZHU	Stp4	Nuclear genome	18	12163	8.24	62525	21309	6276	1593	369	62	11	2	0	0
ZHU	Sum1	Nuclear genome	18	12163	2.86	430910	339338	234441	144527	110342	67541	32198	18453	4192	792
ZHU	Sut2	Nuclear genome	18	12163	5.07	26681	16586	9399	4602	2340	1220	626	344	136	38
ZHU	Tbf1	Nuclear genome	18	12163	6.13	28229	13937	6590	2996	1291	526	172	25	1	0
ZHU	Tbs1	Nuclear genome	18	12163	8.31	12631	4832	1609	544	198	55	13	2	0	0
ZHU	Tea1	Nuclear genome	18	12163	8.39	4846	1838	596	174	43	8	1	0	0	0
ZHU	Tec1	Nuclear genome	18	12163	5.03	92862	54165	30345	16011	7890	3837	1711	514	92	7
ZHU	Tye7	Nuclear genome	18	12163	7.64	51940	19251	6262	1822	525	110	8	1	0	0
ZHU	Ume6	Nuclear genome	18	12163	7	34121	16327	7564	3336	1373	502	179	36	1	0
ZHU	Usv1	Nuclear genome	18	12163	7.03	17512	7985	3376	1274	450	162	49	11	1	0
ZHU	Xbp1	Nuclear genome	18	12163	6.8	99042	41337	15835	5612	1639	300	35	1	0	0
ZHU	Yap1	Nuclear genome	18	12163	6.07	30667	14894	6188	2390	961	268	68	17	4	0
ZHU	Yap6	Nuclear genome	18	12163	7.71	138600	40116	9480	1704	237	28	3	0	0	0
ZHU	Ybr239c	Nuclear genome	18	12163	5.82	38494	18424	9215	4702	1660	880	288	73	35	0
ZHU	Ydr520c	Nuclear genome	18	12163	6.29	21942	11190	5411	2266	968	420	181	37	3	0
ZHU	Yer130c	Nuclear genome	18	12163	5.92	32810	16662	7803	3465	1479	581	237	73	13	0
ZHU	Ygr067c	Nuclear genome	18	12163	8.65	16569	5873	2018	574	131	14	0	0	0	0
ZHU	Ykl222c	Nuclear genome	18	12163	6.34	67957	31138	14008	5929	2123	640	126	16	0	0
ZHU	Yll054c	Nuclear genome	18	12163	5.96	62852	27576	12023	5033	1762	633	229	54	14	0
ZHU	Yml081w	Nuclear genome	18	12163	7.73	21849	8962	3327	1116	315	56	6	0	0	0
ZHU	Ynr063w	Nuclear genome	18	12163	6.98	41488	18598	7750	2892	928	201	27	2	0	0
ZHU	Yox1	Nuclear genome	18	12163	5.71	118462	55704	23946	9189	2967	752	135	23	2	0
ZHU	Ypr013c	Nuclear genome	18	12163	5.37	27943	16553	9009	4168	1936	895	477	210	46	2
ZHU	Ypr015c	Nuclear genome	18	12163	7.15	18396	8256	3292	1147	391	139	33	8	0	0
ZHU	Ypr196w	Nuclear genome	18	12163	6.03	253537	104056	37768	11962	3219	716	117	8	0	0
ZHU	Yrm1	Nuclear genome	18	12163	7.59	205725	60294	14519	2814	405	45	2	0	0	0
ZHU	Yrr1	Nuclear genome	18	12163	7.65	25916	10288	3696	1230	356	104	35	5	0	0

## Sheet: windows scanned per motif hit
Collection	Motif	Location Set	# Locations	Ttl. Num kB	Max. Score	0.1	0.2	0.3	0.4	0.5	0.6	0.7	0.8	0.9	1
ZHU	Aft1	0.3 nM gEMSA	4482	1847.24	7.5	257	658	1886	6211	25473	159782	1757604	Infinity	Infinity	Infinity
ZHU	Aro80	0.3 nM gEMSA	4482	1847.24	5.79	189	377	757	1611	4289	16330	77392	890007	Infinity	Infinity
ZHU	Asg1	0.3 nM gEMSA	4482	1847.24	8.02	485	1326	4036	11788	34231	61380	Infinity	Infinity	Infinity	Infinity
ZHU	Bas1	0.3 nM gEMSA	4482	1847.24	8.55	714	2292	9819	30835	351521	Infinity	Infinity	Infinity	Infinity	Infinity
ZHU	Cbf1	0.3 nM gEMSA	4482	1847.24	7.58	299	806	2623	9251	24755	251086	Infinity	Infinity	Infinity	Infinity
ZHU	Cep3	0.3 nM gEMSA	4482	1847.24	7.87	230	643	2108	7222	39157	587362	Infinity	Infinity	Infinity	Infinity
ZHU	Cha4	0.3 nM gEMSA	4482	1847.24	8.18	361	1068	4287	16739	109850	878802	1757604	Infinity	Infinity	Infinity
ZHU	Cup9	0.3 nM gEMSA	4482	1847.24	5.66	316	575	1150	2222	5405	14427	31946	89449	1788978	Infinity
ZHU	Ecm22	0.3 nM gEMSA	4482	1847.24	6.88	438	1098	2769	9366	54211	198775	357796	894489	1788978	Infinity
ZHU	Fhl1	0.3 nM gEMSA	4482	1847.24	5.83	154	323	674	1549	3927	7734	26834	885525	Infinity	Infinity
ZHU	Fkh1	0.3 nM gEMSA	4482	1847.24	6.79	214	444	1031	2526	6973	22418	104179	885525	Infinity	Infinity
ZHU	Fkh2	0.3 nM gEMSA	4482	1847.24	6.37	147	296	628	1578	3818	11837	55485	1775532	Infinity	Infinity
ZHU	Gal4	0.3 nM gEMSA	4482	1847.24	6.68	1377	3212	6424	14845	40149	88328	Infinity	Infinity	Infinity	Infinity
ZHU	Gat1	0.3 nM gEMSA	4482	1847.24	5.45	247	496	989	1887	3505	8770	36693	256849	Infinity	Infinity
ZHU	Gat3	0.3 nM gEMSA	4482	1847.24	7.2	396	938	2225	5486	15229	252367	1766568	Infinity	Infinity	Infinity
ZHU	Gat4	0.3 nM gEMSA	4482	1847.24	7.11	352	875	2328	8351	36710	293681	1762086	Infinity	Infinity	Infinity
ZHU	Gcn4	0.3 nM gEMSA	4482	1847.24	4.81	191	353	852	1447	2746	10820	35430	50192	95100	Infinity
ZHU	Gln3	0.3 nM gEMSA	4482	1847.24	7.27	267	620	1664	4674	11013	24138	38306	Infinity	Infinity	Infinity
ZHU	Gsm1	0.3 nM gEMSA	4482	1847.24	6.35	335	770	1749	4600	14674	34145	295922	Infinity	Infinity	Infinity
ZHU	Gzf3	0.3 nM gEMSA	4482	1847.24	6.78	348	738	1829	5102	16141	84549	355106	Infinity	Infinity	Infinity
ZHU	Hal9	0.3 nM gEMSA	4482	1847.24	6.2	260	600	1470	4624	14883	63252	253007	885525	Infinity	Infinity
ZHU	Leu3	0.3 nM gEMSA	4482	1847.24	6.66	222	506	1253	3514	11807	50601	110691	161005	Infinity	Infinity
ZHU	Lys14	0.3 nM gEMSA	4482	1847.24	7.39	609	1388	3927	9371	18643	47866	1771050	Infinity	Infinity	Infinity
ZHU	Matalpha2	0.3 nM gEMSA	4482	1847.24	4.48	91	150	248	397	686	1185	2406	7485	22090	90569
ZHU	Mbp1	0.3 nM gEMSA	4482	1847.24	7.8	700	1705	4330	10578	49071	441642	1766568	Infinity	Infinity	Infinity
ZHU	Mcm1	0.3 nM gEMSA	4482	1847.24	6.8	61	164	484	1799	6901	49071	1766568	Infinity	Infinity	Infinity
ZHU	Met32	0.3 nM gEMSA	4482	1847.24	7.09	740	1567	3693	10230	27385	48108	127144	161819	Infinity	Infinity
ZHU	Mga1	0.3 nM gEMSA	4482	1847.24	5.29	79	148	299	602	1358	4997	17890	357796	Infinity	Infinity
ZHU	Mig1	0.3 nM gEMSA	4482	1847.24	7.51	634	1616	3705	13022	37682	104179	354210	1771050	Infinity	Infinity
ZHU	Mig2	0.3 nM gEMSA	4482	1847.24	7.78	1115	2966	8196	22884	125863	440522	1762086	Infinity	Infinity	Infinity
ZHU	Mig3	0.3 nM gEMSA	4482	1847.24	8.15	1031	2790	7609	28348	97645	1757604	Infinity	Infinity	Infinity	Infinity
ZHU	Ndt80	0.3 nM gEMSA	4482	1847.24	7.4	178	426	1244	4330	15009	118070	442763	Infinity	Infinity	Infinity
ZHU	Nhp6a	0.3 nM gEMSA	4482	1847.24	4.47	19	36	75	171	435	1315	5262	35780	894489	Infinity
ZHU	Nhp6b	0.3 nM gEMSA	4482	1847.24	4.27	10	20	44	106	302	1061	4461	34814	887766	Infinity
ZHU	Nrg1	0.3 nM gEMSA	4482	1847.24	7.17	549	1324	2974	7038	21544	110411	588856	Infinity	Infinity	Infinity
ZHU	Oaf1	0.3 nM gEMSA	4482	1847.24	5.78	143	306	720	1764	4588	16248	126504	590350	Infinity	Infinity
ZHU	Pbf1	0.3 nM gEMSA	4482	1847.24	7.24	352	763	1815	3833	10542	38501	161005	1771050	Infinity	Infinity
ZHU	Pbf2	0.3 nM gEMSA	4482	1847.24	7.08	269	623	1344	3306	7188	21920	126824	1775532	Infinity	Infinity
ZHU	Pdr1	0.3 nM gEMSA	4482	1847.24	6.93	108	288	958	3781	17446	125863	1762086	Infinity	Infinity	Infinity
ZHU	Phd1	0.3 nM gEMSA	4482	1847.24	7.88	202	587	1910	8252	39946	439401	Infinity	Infinity	Infinity	Infinity
ZHU	Pho2	0.3 nM gEMSA	4482	1847.24	6.48	49	141	495	2569	15457	110130	Infinity	Infinity	Infinity	Infinity
ZHU	Pho4	0.3 nM gEMSA	4482	1847.24	6.51	253	548	1315	3468	8967	65760	221942	Infinity	Infinity	Infinity
ZHU	Put3	0.3 nM gEMSA	4482	1847.24	6.51	96	248	736	2708	14283	253007	1771050	Infinity	Infinity	Infinity
ZHU	Rap1	0.3 nM gEMSA	4482	1847.24	7.22	183	480	1280	3972	16750	49320	591844	Infinity	Infinity	Infinity
ZHU	Rdr1	0.3 nM gEMSA	4482	1847.24	7.03	214	503	1226	3968	12206	58587	1757604	Infinity	Infinity	Infinity
ZHU	Rds1	0.3 nM gEMSA	4482	1847.24	8.04	1207	2759	6838	33416	295175	Infinity	Infinity	Infinity	Infinity	Infinity
ZHU	Rds2	0.3 nM gEMSA	4482	1847.24	7.14	230	551	1460	4050	11563	125543	439401	Infinity	Infinity	Infinity
ZHU	Rgt1	0.3 nM gEMSA	4482	1847.24	6.57	260	576	1446	3690	7837	16708	147588	590350	Infinity	Infinity
ZHU	Rph1	0.3 nM gEMSA	4482	1847.24	5.6	129	270	588	1328	3009	10550	43743	199273	Infinity	Infinity
ZHU	Rpn4	0.3 nM gEMSA	4482	1847.24	7.41	901	2176	6004	13417	53668	295175	1771050	Infinity	Infinity	Infinity
ZHU	Rsc3	0.3 nM gEMSA	4482	1847.24	8.25	816	2159	5999	15554	36617	117174	585868	Infinity	Infinity	Infinity
ZHU	Rsc30	0.3 nM gEMSA	4482	1847.24	9.03	862	2851	7728	17446	97894	440522	Infinity	Infinity	Infinity	Infinity
ZHU	Rtg3	0.3 nM gEMSA	4482	1847.24	7.32	441	1101	3002	9083	36710	195787	Infinity	Infinity	Infinity	Infinity
ZHU	Sfl1	0.3 nM gEMSA	4482	1847.24	5.43	34	64	137	318	816	2331	7851	80299	1766568	Infinity
ZHU	Sfp1	0.3 nM gEMSA	4482	1847.24	5.66	31	63	144	363	1059	3184	11946	59334	356003	Infinity
ZHU	Sip4	0.3 nM gEMSA	4482	1847.24	6.89	195	502	1477	5107	25913	110130	1762086	Infinity	Infinity	Infinity
ZHU	Skn7	0.3 nM gEMSA	4482	1847.24	6.77	58	167	586	2395	12924	135200	1757604	Infinity	Infinity	Infinity
ZHU	Smp1	0.3 nM gEMSA	4482	1847.24	5.98	33	88	276	1002	5049	38306	440522	Infinity	Infinity	Infinity
ZHU	Spt15	0.3 nM gEMSA	4482	1847.24	6.53	102	213	473	1110	3751	19849	220821	1766568	Infinity	Infinity
ZHU	Srd1	0.3 nM gEMSA	4482	1847.24	6.07	401	775	1786	3888	10197	22589	59483	892248	1784496	Infinity
ZHU	Stb3	0.3 nM gEMSA	4482	1847.24	6.76	136	278	608	1351	3609	10960	55485	1775532	Infinity	Infinity
ZHU	Stp2	0.3 nM gEMSA	4482	1847.24	6.79	290	625	1468	4849	13519	61534	594832	Infinity	Infinity	Infinity
ZHU	Stp4	0.3 nM gEMSA	4482	1847.24	8.24	259	734	2356	8291	22533	878802	Infinity	Infinity	Infinity	Infinity
ZHU	Sum1	0.3 nM gEMSA	4482	1847.24	2.86	21	26	37	63	82	139	298	511	2129	10682
ZHU	Sut2	0.3 nM gEMSA	4482	1847.24	5.07	536	864	1562	3396	7058	16731	32853	46331	112932	903453
ZHU	Tbf1	0.3 nM gEMSA	4482	1847.24	6.13	420	879	1756	3879	8038	18025	43524	356899	Infinity	Infinity
ZHU	Tbs1	0.3 nM gEMSA	4482	1847.24	8.31	1590	4495	16207	29443	63092	135890	Infinity	Infinity	Infinity	Infinity
ZHU	Tea1	0.3 nM gEMSA	4482	1847.24	8.39	3072	8412	25237	98143	883284	Infinity	Infinity	Infinity	Infinity	Infinity
ZHU	Tec1	0.3 nM gEMSA	4482	1847.24	5.03	135	236	433	840	1657	3207	5852	24357	163857	1802424
ZHU	Tye7	0.3 nM gEMSA	4482	1847.24	7.64	282	714	1950	5196	10642	55205	Infinity	Infinity	Infinity	Infinity
ZHU	Ume6	0.3 nM gEMSA	4482	1847.24	7	481	1026	2176	5258	11936	42061	84122	441642	Infinity	Infinity
ZHU	Usv1	0.3 nM gEMSA	4482	1847.24	7.03	924	2084	4773	12682	43306	136579	443883	1775532	Infinity	Infinity
ZHU	Xbp1	0.3 nM gEMSA	4482	1847.24	6.8	140	325	857	2537	7942	77002	1771050	Infinity	Infinity	Infinity
ZHU	Yap1	0.3 nM gEMSA	4482	1847.24	6.07	337	694	1793	4997	11770	44724	447245	Infinity	Infinity	Infinity
ZHU	Yap6	0.3 nM gEMSA	4482	1847.24	7.71	93	313	1365	7628	83909	1762086	Infinity	Infinity	Infinity	Infinity
ZHU	Ybr239c	0.3 nM gEMSA	4482	1847.24	5.82	366	817	1712	3669	11907	28093	112371	Infinity	Infinity	Infinity
ZHU	Ydr520c	0.3 nM gEMSA	4482	1847.24	6.29	635	1294	2883	7053	14871	26634	48230	254928	Infinity	Infinity
ZHU	Yer130c	0.3 nM gEMSA	4482	1847.24	5.92	383	748	1680	3952	9825	20666	46101	138303	898971	Infinity
ZHU	Ygr067c	0.3 nM gEMSA	4482	1847.24	8.65	886	2401	7530	23494	195787	881043	Infinity	Infinity	Infinity	Infinity
ZHU	Ykl222c	0.3 nM gEMSA	4482	1847.24	6.34	215	487	1048	2439	7170	22418	110691	885525	Infinity	Infinity
ZHU	Yll054c	0.3 nM gEMSA	4482	1847.24	5.96	279	656	1381	3652	14168	68117	354210	442763	Infinity	Infinity
ZHU	Yml081w	0.3 nM gEMSA	4482	1847.24	7.73	669	1771	5244	15875	44052	352417	Infinity	Infinity	Infinity	Infinity
ZHU	Ynr063w	0.3 nM gEMSA	4482	1847.24	6.98	352	740	1761	4196	11936	65428	1766568	Infinity	Infinity	Infinity
ZHU	Yox1	0.3 nM gEMSA	4482	1847.24	5.71	94	203	466	1171	3927	16552	88553	442763	1771050	Infinity
ZHU	Ypr013c	0.3 nM gEMSA	4482	1847.24	5.37	435	708	1249	3007	6514	13417	25323	49943	359588	Infinity
ZHU	Ypr015c	0.3 nM gEMSA	4482	1847.24	7.15	676	1411	3824	11936	46489	147214	883284	1766568	Infinity	Infinity
ZHU	Ypr196w	0.3 nM gEMSA	4482	1847.24	6.03	52	131	364	1255	4450	22533	159782	Infinity	Infinity	Infinity
ZHU	Yrm1	0.3 nM gEMSA	4482	1847.24	7.59	68	238	1094	6583	45067	351521	Infinity	Infinity	Infinity	Infinity
ZHU	Yrr1	0.3 nM gEMSA	4482	1847.24	7.65	551	1404	4405	13451	50345	146841	440522	Infinity	Infinity	Infinity
ZHU	Aft1	3 nM gEMSA	4218	1796.73	7.5	260	662	1905	6319	26344	285396	Infinity	Infinity	Infinity	Infinity
ZHU	Aro80	3 nM gEMSA	4218	1796.73	5.79	189	378	761	1631	4366	15903	86673	866732	Infinity	Infinity
ZHU	Asg1	3 nM gEMSA	4218	1796.73	8.02	473	1286	3913	11184	29381	59775	Infinity	Infinity	Infinity	Infinity
ZHU	Bas1	3 nM gEMSA	4218	1796.73	8.55	706	2317	10636	28540	428093	Infinity	Infinity	Infinity	Infinity	Infinity
ZHU	Cbf1	3 nM gEMSA	4218	1796.73	7.58	288	771	2475	8562	23783	342475	Infinity	Infinity	Infinity	Infinity
ZHU	Cep3	3 nM gEMSA	4218	1796.73	7.87	227	643	2151	6950	36523	572197	Infinity	Infinity	Infinity	Infinity
ZHU	Cha4	3 nM gEMSA	4218	1796.73	8.18	349	1023	4156	18217	122312	1712373	Infinity	Infinity	Infinity	Infinity
ZHU	Cup9	3 nM gEMSA	4218	1796.73	5.66	321	566	1138	2156	4907	13825	28556	91679	Infinity	Infinity
ZHU	Ecm22	3 nM gEMSA	4218	1796.73	6.88	424	1019	2577	8623	48386	217737	435475	870950	1741899	Infinity
ZHU	Fhl1	3 nM gEMSA	4218	1796.73	5.83	152	316	660	1490	3655	7599	23631	287505	Infinity	Infinity
ZHU	Fkh1	3 nM gEMSA	4218	1796.73	6.79	215	441	1058	2634	7435	23000	101472	862514	Infinity	Infinity
ZHU	Fkh2	3 nM gEMSA	4218	1796.73	6.37	147	296	618	1628	3994	12809	49407	576415	1729245	Infinity
ZHU	Gal4	3 nM gEMSA	4218	1796.73	6.68	1308	2988	5996	12561	29166	68832	860405	Infinity	Infinity	Infinity
ZHU	Gat1	3 nM gEMSA	4218	1796.73	5.45	246	495	1022	1958	3740	9945	46061	175034	Infinity	Infinity
ZHU	Gat3	3 nM gEMSA	4218	1796.73	7.2	399	961	2397	5794	17208	286802	1720809	Infinity	Infinity	Infinity
ZHU	Gat4	3 nM gEMSA	4218	1796.73	7.11	352	883	2259	7947	46394	343318	Infinity	Infinity	Infinity	Infinity
ZHU	Gcn4	3 nM gEMSA	4218	1796.73	4.81	186	344	838	1414	2564	10108	31978	41876	97710	Infinity
ZHU	Gln3	3 nM gEMSA	4218	1796.73	7.27	271	619	1717	4835	10341	24878	35032	Infinity	Infinity	Infinity
ZHU	Gsm1	3 nM gEMSA	4218	1796.73	6.35	335	745	1702	4457	12905	27019	216156	Infinity	Infinity	Infinity
ZHU	Gzf3	3 nM gEMSA	4218	1796.73	6.78	347	761	1884	5455	19876	108078	864623	Infinity	Infinity	Infinity
ZHU	Hal9	3 nM gEMSA	4218	1796.73	6.2	254	580	1382	4137	12970	59484	215628	1725027	Infinity	Infinity
ZHU	Leu3	3 nM gEMSA	4218	1796.73	6.66	226	515	1269	3478	12063	59484	143752	156821	Infinity	Infinity
ZHU	Lys14	3 nM gEMSA	4218	1796.73	7.39	600	1382	3876	9583	17969	45395	Infinity	Infinity	Infinity	Infinity
ZHU	Matalpha2	3 nM gEMSA	4218	1796.73	4.48	91	151	251	401	702	1188	2405	8050	25926	88149
ZHU	Mbp1	3 nM gEMSA	4218	1796.73	7.8	667	1656	4097	10243	46508	344162	1720809	Infinity	Infinity	Infinity
ZHU	Mcm1	3 nM gEMSA	4218	1796.73	6.8	62	169	503	1862	6995	53775	860405	Infinity	Infinity	Infinity
ZHU	Met32	3 nM gEMSA	4218	1796.73	7.09	756	1593	3688	10197	25492	44448	123819	157588	Infinity	Infinity
ZHU	Mga1	3 nM gEMSA	4218	1796.73	5.29	78	147	295	597	1368	4812	19572	870950	Infinity	Infinity
ZHU	Mig1	3 nM gEMSA	4218	1796.73	7.51	635	1606	3702	13372	37501	107814	345005	1725027	Infinity	Infinity
ZHU	Mig2	3 nM gEMSA	4218	1796.73	7.78	1141	3065	9229	25244	95366	343318	Infinity	Infinity	Infinity	Infinity
ZHU	Mig3	3 nM gEMSA	4218	1796.73	8.15	1055	2907	8562	33576	107023	Infinity	Infinity	Infinity	Infinity	Infinity
ZHU	Ndt80	3 nM gEMSA	4218	1796.73	7.4	187	453	1360	4986	17425	172503	862514	Infinity	Infinity	Infinity
ZHU	Nhp6a	3 nM gEMSA	4218	1796.73	4.47	18	35	72	164	422	1294	5005	37062	1741899	Infinity
ZHU	Nhp6b	3 nM gEMSA	4218	1796.73	4.27	10	19	42	102	283	1005	4334	42177	432311	Infinity
ZHU	Nrg1	3 nM gEMSA	4218	1796.73	7.17	551	1326	2927	7082	20985	81943	573603	Infinity	Infinity	Infinity
ZHU	Oaf1	3 nM gEMSA	4218	1796.73	5.78	143	304	725	1696	4356	16912	143752	575009	Infinity	Infinity
ZHU	Pbf1	3 nM gEMSA	4218	1796.73	7.24	344	746	1732	3528	10330	41072	143752	1725027	Infinity	Infinity
ZHU	Pbf2	3 nM gEMSA	4218	1796.73	7.08	264	611	1330	3190	6973	22753	133019	Infinity	Infinity	Infinity
ZHU	Pdr1	3 nM gEMSA	4218	1796.73	6.93	107	291	967	3756	16043	107287	1716591	Infinity	Infinity	Infinity
ZHU	Phd1	3 nM gEMSA	4218	1796.73	7.88	195	562	1915	8648	47566	342475	Infinity	Infinity	Infinity	Infinity
ZHU	Pho2	3 nM gEMSA	4218	1796.73	6.48	49	141	500	2524	14425	107287	Infinity	Infinity	Infinity	Infinity
ZHU	Pho4	3 nM gEMSA	4218	1796.73	6.51	241	514	1195	2916	7087	44340	192138	Infinity	Infinity	Infinity
ZHU	Put3	3 nM gEMSA	4218	1796.73	6.51	96	251	765	2819	13477	287505	Infinity	Infinity	Infinity	Infinity
ZHU	Rap1	3 nM gEMSA	4218	1796.73	7.22	181	467	1264	3939	14655	45506	576415	Infinity	Infinity	Infinity
ZHU	Rdr1	3 nM gEMSA	4218	1796.73	7.03	210	488	1226	3797	10316	42809	428093	Infinity	Infinity	Infinity
ZHU	Rds1	3 nM gEMSA	4218	1796.73	8.04	1203	2791	6712	39205	431257	1725027	Infinity	Infinity	Infinity	Infinity
ZHU	Rds2	3 nM gEMSA	4218	1796.73	7.14	232	554	1434	3892	10702	114158	428093	Infinity	Infinity	Infinity
ZHU	Rgt1	3 nM gEMSA	4218	1796.73	6.57	256	562	1377	3506	7701	16274	132694	575009	Infinity	Infinity
ZHU	Rph1	3 nM gEMSA	4218	1796.73	5.6	129	267	572	1314	3058	9701	35635	218265	1746117	Infinity
ZHU	Rpn4	3 nM gEMSA	4218	1796.73	7.41	878	2135	5948	14256	61608	345005	1725027	Infinity	Infinity	Infinity
ZHU	Rsc3	3 nM gEMSA	4218	1796.73	8.25	792	2106	6008	16154	36433	131721	856187	Infinity	Infinity	Infinity
ZHU	Rsc30	3 nM gEMSA	4218	1796.73	9.03	809	2577	7274	17516	90347	429148	Infinity	Infinity	Infinity	Infinity
ZHU	Rtg3	3 nM gEMSA	4218	1796.73	7.32	415	1013	2791	8415	33659	156054	1716591	Infinity	Infinity	Infinity
ZHU	Sfl1	3 nM gEMSA	4218	1796.73	5.43	33	63	134	307	794	2170	7449	71700	1720809	Infinity
ZHU	Sfp1	3 nM gEMSA	4218	1796.73	5.66	32	65	149	372	1052	3175	12038	78794	866732	Infinity
ZHU	Sip4	3 nM gEMSA	4218	1796.73	6.89	193	494	1435	4976	22587	100976	858296	Infinity	Infinity	Infinity
ZHU	Skn7	3 nM gEMSA	4218	1796.73	6.77	59	170	613	2398	12319	122312	1712373	Infinity	Infinity	Infinity
ZHU	Smp1	3 nM gEMSA	4218	1796.73	5.98	33	87	272	978	5034	61307	1716591	Infinity	Infinity	Infinity
ZHU	Spt15	3 nM gEMSA	4218	1796.73	6.53	97	200	429	976	3297	17925	215101	Infinity	Infinity	Infinity
ZHU	Srd1	3 nM gEMSA	4218	1796.73	6.07	395	767	1835	4079	11432	24824	54303	434420	1737681	Infinity
ZHU	Stb3	3 nM gEMSA	4218	1796.73	6.76	137	282	616	1414	3930	12622	72052	864623	Infinity	Infinity
ZHU	Stp2	3 nM gEMSA	4218	1796.73	6.79	291	623	1447	4814	14127	72403	217210	1737681	Infinity	Infinity
ZHU	Stp4	3 nM gEMSA	4218	1796.73	8.24	254	712	2292	7645	22531	856187	1712373	Infinity	Infinity	Infinity
ZHU	Sum1	3 nM gEMSA	4218	1796.73	2.86	20	25	35	61	79	134	286	495	2017	11256
ZHU	Sut2	3 nM gEMSA	4218	1796.73	5.07	539	859	1550	3344	6791	14535	30324	41876	135290	586257
ZHU	Tbf1	3 nM gEMSA	4218	1796.73	6.13	430	915	1853	4004	8602	19973	41373	289614	Infinity	Infinity
ZHU	Tbs1	3 nM gEMSA	4218	1796.73	8.31	1482	3956	13990	28680	57360	114721	1720809	Infinity	Infinity	Infinity
ZHU	Tea1	3 nM gEMSA	4218	1796.73	8.39	3152	8394	24583	132370	573603	1720809	Infinity	Infinity	Infinity	Infinity
ZHU	Tec1	3 nM gEMSA	4218	1796.73	5.03	135	237	429	823	1588	3036	5552	23710	292426	Infinity
ZHU	Tye7	3 nM gEMSA	4218	1796.73	7.64	274	697	1904	5199	10688	55510	Infinity	Infinity	Infinity	Infinity
ZHU	Ume6	3 nM gEMSA	4218	1796.73	7	478	1061	2310	5515	12204	52146	122915	430202	Infinity	Infinity
ZHU	Usv1	3 nM gEMSA	4218	1796.73	7.03	908	1992	4539	11764	38428	144104	345849	1729245	Infinity	Infinity
ZHU	Xbp1	3 nM gEMSA	4218	1796.73	6.8	143	334	891	2548	8023	107814	1725027	Infinity	Infinity	Infinity
ZHU	Yap1	3 nM gEMSA	4218	1796.73	6.07	333	701	1807	5768	13297	58063	435475	Infinity	Infinity	Infinity
ZHU	Yap6	3 nM gEMSA	4218	1796.73	7.71	93	313	1406	7698	74634	1716591	Infinity	Infinity	Infinity	Infinity
ZHU	Ybr239c	3 nM gEMSA	4218	1796.73	5.82	369	830	1736	3647	10738	21609	67321	350067	437584	Infinity
ZHU	Ydr520c	3 nM gEMSA	4218	1796.73	6.29	635	1347	2935	6814	13576	24824	37776	217210	Infinity	Infinity
ZHU	Yer130c	3 nM gEMSA	4218	1796.73	5.92	375	746	1670	3890	10002	20837	56462	194482	875168	Infinity
ZHU	Ygr067c	3 nM gEMSA	4218	1796.73	8.65	867	2320	7336	24878	156054	1716591	Infinity	Infinity	Infinity	Infinity
ZHU	Ykl222c	3 nM gEMSA	4218	1796.73	6.34	214	493	1050	2396	6791	20536	132694	862514	Infinity	Infinity
ZHU	Yll054c	3 nM gEMSA	4218	1796.73	5.96	271	628	1304	3330	11897	50736	191670	575009	Infinity	Infinity
ZHU	Yml081w	3 nM gEMSA	4218	1796.73	7.73	666	1698	5155	16829	44015	286099	1716591	Infinity	Infinity	Infinity
ZHU	Ynr063w	3 nM gEMSA	4218	1796.73	6.98	350	751	1735	4238	11786	68832	Infinity	Infinity	Infinity	Infinity
ZHU	Yox1	3 nM gEMSA	4218	1796.73	5.71	94	204	464	1150	3734	13800	66347	862514	1725027	Infinity
ZHU	Ypr013c	3 nM gEMSA	4218	1796.73	5.37	446	724	1309	3182	6556	15912	31256	56462	1750335	Infinity
ZHU	Ypr015c	3 nM gEMSA	4218	1796.73	7.15	677	1527	4011	14105	43020	143401	Infinity	Infinity	Infinity	Infinity
ZHU	Ypr196w	3 nM gEMSA	4218	1796.73	6.03	53	130	366	1254	4346	23140	285396	Infinity	Infinity	Infinity
ZHU	Yrm1	3 nM gEMSA	4218	1796.73	7.59	68	239	1105	6849	43907	342475	Infinity	Infinity	Infinity	Infinity
ZHU	Yrr1	3 nM gEMSA	4218	1796.73	7.65	557	1401	4529	13516	49045	143049	429148	Infinity	Infinity	Infinity
ZHU	Aft1	30 nM gEMSA	4516	1913.65	7.5	261	672	2042	6907	28942	227916	1823327	Infinity	Infinity	Infinity
ZHU	Aro80	30 nM gEMSA	4516	1913.65	5.79	190	384	797	1632	4205	16630	83905	922954	Infinity	Infinity
ZHU	Asg1	30 nM gEMSA	4516	1913.65	8.02	478	1374	4395	12389	34183	65925	Infinity	Infinity	Infinity	Infinity
ZHU	Bas1	30 nM gEMSA	4516	1913.65	8.55	718	2380	10789	36467	455832	1823327	Infinity	Infinity	Infinity	Infinity
ZHU	Cbf1	30 nM gEMSA	4516	1913.65	7.58	284	750	2383	8288	21451	202592	Infinity	Infinity	Infinity	Infinity
ZHU	Cep3	30 nM gEMSA	4516	1913.65	7.87	233	668	2288	8197	38890	609281	Infinity	Infinity	Infinity	Infinity
ZHU	Cha4	30 nM gEMSA	4516	1913.65	8.18	362	1063	4280	15584	121555	911664	Infinity	Infinity	Infinity	Infinity
ZHU	Cup9	30 nM gEMSA	4516	1913.65	5.66	326	576	1129	2227	5392	14492	28538	88330	Infinity	Infinity
ZHU	Ecm22	30 nM gEMSA	4516	1913.65	6.88	438	1034	2616	8393	39467	142688	463735	618313	1854939	Infinity
ZHU	Fhl1	30 nM gEMSA	4516	1913.65	5.83	151	318	665	1490	3602	8831	31670	918438	Infinity	Infinity
ZHU	Fkh1	30 nM gEMSA	4516	1913.65	6.79	210	437	1013	2609	6423	21610	96678	459219	Infinity	Infinity
ZHU	Fkh2	30 nM gEMSA	4516	1913.65	6.37	146	293	607	1546	3860	11228	41850	460348	1841391	Infinity
ZHU	Gal4	30 nM gEMSA	4516	1913.65	6.68	1277	2989	6128	13674	31057	73294	610786	Infinity	Infinity	Infinity
ZHU	Gat1	30 nM gEMSA	4516	1913.65	5.45	240	477	965	1853	3478	8211	32701	169452	Infinity	Infinity
ZHU	Gat3	30 nM gEMSA	4516	1913.65	7.2	401	962	2398	6128	18509	122157	1832359	Infinity	Infinity	Infinity
ZHU	Gat4	30 nM gEMSA	4516	1913.65	7.11	361	913	2427	8873	42508	304641	Infinity	Infinity	Infinity	Infinity
ZHU	Gcn4	30 nM gEMSA	4516	1913.65	4.81	193	358	835	1435	2634	9910	36019	55088	133786	Infinity
ZHU	Gln3	30 nM gEMSA	4516	1913.65	7.27	269	620	1635	4980	12782	30980	45696	Infinity	Infinity	Infinity
ZHU	Gsm1	30 nM gEMSA	4516	1913.65	6.35	349	785	1847	4569	12114	25935	184139	1841391	Infinity	Infinity
ZHU	Gzf3	30 nM gEMSA	4516	1913.65	6.78	346	748	1796	5073	18600	76725	613797	Infinity	Infinity	Infinity
ZHU	Hal9	30 nM gEMSA	4516	1913.65	6.2	257	591	1470	4834	13916	55663	204097	1836875	Infinity	Infinity
ZHU	Leu3	30 nM gEMSA	4516	1913.65	6.66	221	511	1253	3532	11626	48339	114805	166989	Infinity	Infinity
ZHU	Lys14	30 nM gEMSA	4516	1913.65	7.39	611	1406	3933	9719	19751	51024	Infinity	Infinity	Infinity	Infinity
ZHU	Matalpha2	30 nM gEMSA	4516	1913.65	4.48	90	151	253	408	703	1185	2490	7571	23179	98817
ZHU	Mbp1	30 nM gEMSA	4516	1913.65	7.8	644	1612	4261	11381	79668	610786	Infinity	Infinity	Infinity	Infinity
ZHU	Mcm1	30 nM gEMSA	4516	1913.65	6.8	62	166	495	1858	7243	67865	1832359	Infinity	Infinity	Infinity
ZHU	Met32	30 nM gEMSA	4516	1913.65	7.09	779	1745	4167	10858	25999	46148	141993	167810	Infinity	Infinity
ZHU	Mga1	30 nM gEMSA	4516	1913.65	5.29	78	146	290	588	1307	4187	15204	206104	1854939	Infinity
ZHU	Mig1	30 nM gEMSA	4516	1913.65	7.51	643	1584	3666	12936	39082	102049	367375	Infinity	Infinity	Infinity
ZHU	Mig2	30 nM gEMSA	4516	1913.65	7.78	1135	2967	7522	18844	58963	365569	Infinity	Infinity	Infinity	Infinity
ZHU	Mig3	30 nM gEMSA	4516	1913.65	8.15	1038	2746	7095	24977	67531	Infinity	Infinity	Infinity	Infinity	Infinity
ZHU	Ndt80	30 nM gEMSA	4516	1913.65	7.4	181	447	1316	4547	15835	153073	918438	Infinity	Infinity	Infinity
ZHU	Nhp6a	30 nM gEMSA	4516	1913.65	4.47	19	36	74	168	435	1285	4933	34999	927470	Infinity
ZHU	Nhp6b	30 nM gEMSA	4516	1913.65	4.27	10	20	43	105	295	1033	4353	40920	613797	Infinity
ZHU	Nrg1	30 nM gEMSA	4516	1913.65	7.17	553	1281	2836	6639	19493	73294	366472	Infinity	Infinity	Infinity
ZHU	Oaf1	30 nM gEMSA	4516	1913.65	5.78	144	306	708	1695	4547	14934	141298	612292	Infinity	Infinity
ZHU	Pbf1	30 nM gEMSA	4516	1913.65	7.24	340	737	1643	3609	10437	40819	153073	1836875	Infinity	Infinity
ZHU	Pbf2	30 nM gEMSA	4516	1913.65	7.08	263	606	1295	3126	7165	21663	115087	1841391	Infinity	Infinity
ZHU	Pdr1	30 nM gEMSA	4516	1913.65	6.93	108	294	1005	4080	15232	96202	609281	Infinity	Infinity	Infinity
ZHU	Phd1	30 nM gEMSA	4516	1913.65	7.88	191	543	1793	7566	42403	260475	1823327	Infinity	Infinity	Infinity
ZHU	Pho2	30 nM gEMSA	4516	1913.65	6.48	49	140	495	2571	16034	107520	Infinity	Infinity	Infinity	Infinity
ZHU	Pho4	30 nM gEMSA	4516	1913.65	6.51	236	499	1176	2927	7737	43843	167399	1841391	Infinity	Infinity
ZHU	Put3	30 nM gEMSA	4516	1913.65	6.51	97	253	755	2893	14022	183688	612292	Infinity	Infinity	Infinity
ZHU	Rap1	30 nM gEMSA	4516	1913.65	7.22	182	471	1288	4262	18232	80060	613797	Infinity	Infinity	Infinity
ZHU	Rdr1	30 nM gEMSA	4516	1913.65	7.03	216	514	1282	3896	11840	72933	911664	Infinity	Infinity	Infinity
ZHU	Rds1	30 nM gEMSA	4516	1913.65	8.04	1185	2697	6803	29157	204097	Infinity	Infinity	Infinity	Infinity	Infinity
ZHU	Rds2	30 nM gEMSA	4516	1913.65	7.14	235	555	1523	4675	13407	101296	364665	Infinity	Infinity	Infinity
ZHU	Rgt1	30 nM gEMSA	4516	1913.65	6.57	257	564	1395	3689	8465	17834	183688	612292	Infinity	Infinity
ZHU	Rph1	30 nM gEMSA	4516	1913.65	5.6	128	266	567	1289	2852	9439	40423	206606	1859455	Infinity
ZHU	Rpn4	30 nM gEMSA	4516	1913.65	7.41	920	2179	5831	14578	54026	367375	1836875	Infinity	Infinity	Infinity
ZHU	Rsc3	30 nM gEMSA	4516	1913.65	8.25	803	2221	6728	21201	82879	260475	911664	Infinity	Infinity	Infinity
ZHU	Rsc30	30 nM gEMSA	4516	1913.65	9.03	816	2972	9232	30980	182784	365569	Infinity	Infinity	Infinity	Infinity
ZHU	Rtg3	30 nM gEMSA	4516	1913.65	7.32	411	1034	2865	8581	32640	130560	1827843	Infinity	Infinity	Infinity
ZHU	Sfl1	30 nM gEMSA	4516	1913.65	5.43	33	63	133	304	764	2179	8072	96440	1832359	Infinity
ZHU	Sfp1	30 nM gEMSA	4516	1913.65	5.66	32	66	152	378	1119	3431	11187	63652	615302	Infinity
ZHU	Sip4	30 nM gEMSA	4516	1913.65	6.89	195	503	1487	5193	21504	107520	913922	Infinity	Infinity	Infinity
ZHU	Skn7	30 nM gEMSA	4516	1913.65	6.77	59	172	598	2418	11996	101296	911664	Infinity	Infinity	Infinity
ZHU	Smp1	30 nM gEMSA	4516	1913.65	5.98	33	88	280	1022	5022	45696	456961	Infinity	Infinity	Infinity
ZHU	Spt15	30 nM gEMSA	4516	1913.65	6.53	99	204	447	1061	3375	17451	122157	610786	Infinity	Infinity
ZHU	Srd1	30 nM gEMSA	4516	1913.65	6.07	411	791	1819	4375	11493	29846	68534	616808	1850423	Infinity
ZHU	Stb3	30 nM gEMSA	4516	1913.65	6.76	137	280	616	1400	3885	12787	65764	Infinity	Infinity	Infinity
ZHU	Stp2	30 nM gEMSA	4516	1913.65	6.79	300	674	1657	5056	15044	63808	370085	1850423	Infinity	Infinity
ZHU	Stp4	30 nM gEMSA	4516	1913.65	8.24	260	745	2431	7928	22510	911664	1823327	Infinity	Infinity	Infinity
ZHU	Sum1	30 nM gEMSA	4516	1913.65	2.86	21	26	36	63	82	138	297	508	2186	11618
ZHU	Sut2	30 nM gEMSA	4516	1913.65	5.07	541	886	1585	3286	6786	15479	28815	49290	110177	468251
ZHU	Tbf1	30 nM gEMSA	4516	1913.65	6.13	435	909	1834	3839	8373	19275	41121	264346	Infinity	Infinity
ZHU	Tbs1	30 nM gEMSA	4516	1913.65	8.31	1498	4036	10972	24431	59108	130883	Infinity	Infinity	Infinity	Infinity
ZHU	Tea1	30 nM gEMSA	4516	1913.65	8.39	3049	7898	20360	65441	203595	Infinity	Infinity	Infinity	Infinity	Infinity
ZHU	Tec1	30 nM gEMSA	4516	1913.65	5.03	136	236	427	814	1601	3109	5803	23356	207610	934244
ZHU	Tye7	30 nM gEMSA	4516	1913.65	7.64	284	737	2166	6385	11746	59108	Infinity	Infinity	Infinity	Infinity
ZHU	Ume6	30 nM gEMSA	4516	1913.65	7	477	1048	2257	5638	12725	40719	87255	366472	Infinity	Infinity
ZHU	Usv1	30 nM gEMSA	4516	1913.65	7.03	883	1976	4524	12877	34743	108317	306899	1841391	Infinity	Infinity
ZHU	Xbp1	30 nM gEMSA	4516	1913.65	6.8	147	345	933	2609	8544	73475	918438	Infinity	Infinity	Infinity
ZHU	Yap1	30 nM gEMSA	4516	1913.65	6.07	345	706	1789	5138	11891	48814	370988	Infinity	Infinity	Infinity
ZHU	Yap6	30 nM gEMSA	4516	1913.65	7.71	94	314	1405	7680	65280	913922	Infinity	Infinity	Infinity	Infinity
ZHU	Ybr239c	30 nM gEMSA	4516	1913.65	5.82	375	835	1708	3655	10837	26628	84726	372794	1863971	Infinity
ZHU	Ydr520c	30 nM gEMSA	4516	1913.65	6.29	651	1332	2808	6803	14125	23723	43033	205603	Infinity	Infinity
ZHU	Yer130c	30 nM gEMSA	4516	1913.65	5.92	370	724	1582	3728	9137	20943	51777	143382	931986	Infinity
ZHU	Ygr067c	30 nM gEMSA	4516	1913.65	8.65	845	2311	6898	22566	152320	1827843	Infinity	Infinity	Infinity	Infinity
ZHU	Ykl222c	30 nM gEMSA	4516	1913.65	6.34	216	485	1060	2506	6778	18554	166989	918438	Infinity	Infinity
ZHU	Yll054c	30 nM gEMSA	4516	1913.65	5.96	277	645	1403	3674	11775	42718	131205	367375	Infinity	Infinity
ZHU	Yml081w	30 nM gEMSA	4516	1913.65	7.73	665	1703	4639	14982	39736	365569	Infinity	Infinity	Infinity	Infinity
ZHU	Ynr063w	30 nM gEMSA	4516	1913.65	6.98	361	774	1825	4558	13375	67865	1832359	Infinity	Infinity	Infinity
ZHU	Yox1	30 nM gEMSA	4516	1913.65	5.71	95	204	463	1134	3780	12668	65603	918438	Infinity	Infinity
ZHU	Ypr013c	30 nM gEMSA	4516	1913.65	5.37	450	735	1295	3143	6878	16793	35846	69036	621324	Infinity
ZHU	Ypr015c	30 nM gEMSA	4516	1913.65	7.15	700	1557	4332	14543	42613	96440	610786	Infinity	Infinity	Infinity
ZHU	Ypr196w	30 nM gEMSA	4516	1913.65	6.03	53	131	368	1240	4687	27626	364665	Infinity	Infinity	Infinity
ZHU	Yrm1	30 nM gEMSA	4516	1913.65	7.59	68	240	1091	6266	37211	455832	Infinity	Infinity	Infinity	Infinity
ZHU	Yrr1	30 nM gEMSA	4516	1913.65	7.65	555	1378	4362	12963	53760	152320	456961	Infinity	Infinity	Infinity
ZHU	Aft1	all origins	740	1883.3	7.5	237	637	1954	6533	29195	124567	934250	1868500	Infinity	Infinity
ZHU	Aro80	all origins	740	1883.3	5.79	162	319	662	1486	4070	14183	78008	624067	Infinity	Infinity
ZHU	Asg1	all origins	740	1883.3	8.02	376	1103	3693	14183	58506	267457	1872200	Infinity	Infinity	Infinity
ZHU	Bas1	all origins	740	1883.3	8.55	580	1761	6895	24586	88976	622833	Infinity	Infinity	Infinity	Infinity
ZHU	Cbf1	all origins	740	1883.3	7.58	280	739	2341	7689	26693	311417	Infinity	Infinity	Infinity	Infinity
ZHU	Cep3	all origins	740	1883.3	7.87	190	530	1770	6089	26327	133517	Infinity	Infinity	Infinity	Infinity
ZHU	Cha4	all origins	740	1883.3	8.18	283	788	2546	9886	41522	467125	1868500	Infinity	Infinity	Infinity
ZHU	Cup9	all origins	740	1883.3	5.66	322	591	1147	2207	4983	12660	29741	64610	624560	Infinity
ZHU	Ecm22	all origins	740	1883.3	6.88	382	909	2390	6914	27155	144129	374736	1873680	Infinity	Infinity
ZHU	Fhl1	all origins	740	1883.3	5.83	138	284	627	1494	3833	9593	25280	467680	Infinity	Infinity
ZHU	Fkh1	all origins	740	1883.3	6.79	252	535	1199	3181	8351	28780	116920	467680	1870720	Infinity
ZHU	Fkh2	all origins	740	1883.3	6.37	177	351	745	1844	4774	14071	46787	311910	1871460	Infinity
ZHU	Gal4	all origins	740	1883.3	6.68	974	2208	4013	9350	30655	109999	623327	Infinity	Infinity	Infinity
ZHU	Gat1	all origins	740	1883.3	5.45	244	472	984	1933	3811	7531	27576	144243	937580	Infinity
ZHU	Gat3	all origins	740	1883.3	7.2	376	906	2221	5789	18515	64482	373996	Infinity	Infinity	Infinity
ZHU	Gat4	all origins	740	1883.3	7.11	344	812	2043	6129	26703	207693	Infinity	Infinity	Infinity	Infinity
ZHU	Gcn4	all origins	740	1883.3	4.81	194	359	792	1296	2334	7567	26809	46916	98771	Infinity
ZHU	Gln3	all origins	740	1883.3	7.27	251	587	1488	4163	10681	32228	66759	Infinity	Infinity	Infinity
ZHU	Gsm1	all origins	740	1883.3	6.35	303	654	1506	3804	9850	25636	187146	1871460	Infinity	Infinity
ZHU	Gzf3	all origins	740	1883.3	6.78	341	737	1701	4312	12394	33419	155955	1871460	Infinity	Infinity
ZHU	Hal9	all origins	740	1883.3	6.2	196	443	1056	2937	7730	27112	133623	311787	Infinity	Infinity
ZHU	Leu3	all origins	740	1883.3	6.66	177	396	960	2665	9261	38973	233840	1870720	Infinity	Infinity
ZHU	Lys14	all origins	740	1883.3	7.39	587	1362	3604	10335	26725	64508	623573	Infinity	Infinity	Infinity
ZHU	Matalpha2	all origins	740	1883.3	4.48	101	166	284	465	809	1421	2961	8983	27609	125159
ZHU	Mbp1	all origins	740	1883.3	7.8	685	1736	4710	11333	36666	311663	1869980	Infinity	Infinity	Infinity
ZHU	Mcm1	all origins	740	1883.3	6.8	57	152	454	1549	5899	31695	311663	Infinity	Infinity	Infinity
ZHU	Met32	all origins	740	1883.3	7.09	607	1353	3074	8001	23699	62407	267457	468050	Infinity	Infinity
ZHU	Mga1	all origins	740	1883.3	5.29	79	145	294	611	1410	4278	16293	187368	1873680	Infinity
ZHU	Mig1	all origins	740	1883.3	7.51	631	1554	3734	11338	33406	133623	374144	1870720	Infinity	Infinity
ZHU	Mig2	all origins	740	1883.3	7.78	994	2345	5716	15708	39771	186924	623080	Infinity	Infinity	Infinity
ZHU	Mig3	all origins	740	1883.3	8.15	930	2262	6208	17966	58391	467125	1868500	Infinity	Infinity	Infinity
ZHU	Ndt80	all origins	740	1883.3	7.4	182	454	1354	4809	17988	53449	467680	1870720	Infinity	Infinity
ZHU	Nhp6a	all origins	740	1883.3	4.47	23	44	94	216	595	1837	7495	58553	624560	Infinity
ZHU	Nhp6b	all origins	740	1883.3	4.27	13	25	56	138	385	1424	6805	58483	935730	Infinity
ZHU	Nrg1	all origins	740	1883.3	7.17	482	1058	2376	5194	12808	42500	155832	1869980	Infinity	Infinity
ZHU	Oaf1	all origins	740	1883.3	5.78	129	278	618	1509	4085	13961	71951	935360	Infinity	Infinity
ZHU	Pbf1	all origins	740	1883.3	7.24	299	665	1610	4067	12555	47967	207858	Infinity	Infinity	Infinity
ZHU	Pbf2	all origins	740	1883.3	7.08	229	518	1233	3266	9452	36695	311910	1871460	Infinity	Infinity
ZHU	Pdr1	all origins	740	1883.3	6.93	95	258	817	3174	15075	93462	623080	Infinity	Infinity	Infinity
ZHU	Phd1	all origins	740	1883.3	7.88	170	466	1426	5628	29659	207611	1868500	Infinity	Infinity	Infinity
ZHU	Pho2	all origins	740	1883.3	6.48	53	151	528	2509	18881	169931	Infinity	Infinity	Infinity	Infinity
ZHU	Pho4	all origins	740	1883.3	6.51	241	520	1175	3018	8208	38989	170133	935730	Infinity	Infinity
ZHU	Put3	all origins	740	1883.3	6.51	85	216	626	2353	10940	81336	311787	Infinity	Infinity	Infinity
ZHU	Rap1	all origins	740	1883.3	7.22	176	451	1273	4033	13863	116966	623820	1871460	Infinity	Infinity
ZHU	Rdr1	all origins	740	1883.3	7.03	176	409	1014	2844	9389	41522	622833	Infinity	Infinity	Infinity
ZHU	Rds1	all origins	740	1883.3	8.04	917	2259	5977	19692	81336	623573	1870720	Infinity	Infinity	Infinity
ZHU	Rds2	all origins	740	1883.3	7.14	202	516	1420	4237	14263	124567	Infinity	Infinity	Infinity	Infinity
ZHU	Rgt1	all origins	740	1883.3	6.57	232	498	1198	3037	7195	20786	207858	1870720	Infinity	Infinity
ZHU	Rph1	all origins	740	1883.3	5.6	133	275	621	1437	3719	10898	48062	312403	Infinity	Infinity
ZHU	Rpn4	all origins	740	1883.3	7.41	767	1778	4541	12227	51964	155893	311787	Infinity	Infinity	Infinity
ZHU	Rsc3	all origins	740	1883.3	8.25	758	2109	6649	19263	51903	207611	Infinity	Infinity	Infinity	Infinity
ZHU	Rsc30	all origins	740	1883.3	9.03	650	2268	7245	22796	93462	311540	623080	Infinity	Infinity	Infinity
ZHU	Rtg3	all origins	740	1883.3	7.32	401	1016	2898	9441	32794	169931	1869240	Infinity	Infinity	Infinity
ZHU	Sfl1	all origins	740	1883.3	5.43	36	68	146	344	914	2779	13077	109999	Infinity	Infinity
ZHU	Sfp1	all origins	740	1883.3	5.66	33	68	156	401	1178	3767	16280	89152	624067	Infinity
ZHU	Sip4	all origins	740	1883.3	6.89	162	401	1115	3694	13352	89011	623080	Infinity	Infinity	Infinity
ZHU	Skn7	all origins	740	1883.3	6.77	48	134	438	1670	8898	69204	622833	Infinity	Infinity	Infinity
ZHU	Smp1	all origins	740	1883.3	5.98	34	90	286	1136	5841	43471	373848	Infinity	Infinity	Infinity
ZHU	Spt15	all origins	740	1883.3	6.53	119	246	524	1096	3437	19479	169998	1869980	Infinity	Infinity
ZHU	Srd1	all origins	740	1883.3	6.07	388	749	1663	3716	8876	21044	40716	208104	1872940	Infinity
ZHU	Stb3	all origins	740	1883.3	6.76	139	284	619	1482	4215	15860	89117	1871460	1871460	Infinity
ZHU	Stp2	all origins	740	1883.3	6.79	240	536	1313	3630	10642	46824	144072	936470	Infinity	Infinity
ZHU	Stp4	all origins	740	1883.3	8.24	211	626	2111	8493	30631	143731	1868500	Infinity	Infinity	Infinity
ZHU	Sum1	all origins	740	1883.3	2.86	27	35	50	81	106	171	363	633	2627	17074
ZHU	Sut2	all origins	740	1883.3	5.07	474	765	1411	3042	6153	12595	20622	40797	110391	469160
ZHU	Tbf1	all origins	740	1883.3	6.13	425	882	1797	3807	8513	19715	55086	468235	Infinity	Infinity
ZHU	Tbs1	all origins	740	1883.3	8.31	1203	3382	10936	28769	84999	267140	Infinity	Infinity	Infinity	Infinity
ZHU	Tea1	all origins	740	1883.3	8.39	2579	6516	20107	56666	311663	Infinity	Infinity	Infinity	Infinity	Infinity
ZHU	Tec1	all origins	740	1883.3	5.03	132	225	402	770	1582	3285	6897	20390	156325	937950
ZHU	Tye7	all origins	740	1883.3	7.64	257	688	2106	8166	22805	143845	Infinity	Infinity	Infinity	Infinity
ZHU	Ume6	all origins	740	1883.3	7	382	809	1723	3888	9397	27500	93499	623327	Infinity	Infinity
ZHU	Usv1	all origins	740	1883.3	7.03	757	1730	4225	11342	34027	116966	467865	1871460	Infinity	Infinity
ZHU	Xbp1	all origins	740	1883.3	6.8	128	307	808	2293	7636	55021	467680	Infinity	Infinity	Infinity
ZHU	Yap1	all origins	740	1883.3	6.07	377	782	1857	4957	12746	56778	208187	Infinity	Infinity	Infinity
ZHU	Yap6	all origins	740	1883.3	7.71	89	310	1342	7107	66759	623080	Infinity	Infinity	Infinity	Infinity
ZHU	Ybr239c	all origins	740	1883.3	5.82	327	702	1375	2718	8297	16165	62505	375032	625053	Infinity
ZHU	Ydr520c	all origins	740	1883.3	6.29	587	1180	2407	5835	13474	29265	58529	312157	Infinity	Infinity
ZHU	Yer130c	all origins	740	1883.3	5.92	376	774	1700	3973	9059	21554	42617	187516	625053	Infinity
ZHU	Ygr067c	all origins	740	1883.3	8.65	811	2311	6822	22521	84965	Infinity	Infinity	Infinity	Infinity	Infinity
ZHU	Ykl222c	all origins	740	1883.3	6.34	189	419	919	2230	6299	18707	124715	374144	Infinity	Infinity
ZHU	Yll054c	all origins	740	1883.3	5.96	216	493	1134	2696	8134	25280	77947	267246	1870720	Infinity
ZHU	Yml081w	all origins	740	1883.3	7.73	602	1495	4126	12138	45591	207693	934620	Infinity	Infinity	Infinity
ZHU	Ynr063w	all origins	740	1883.3	6.98	308	679	1670	4202	13852	69259	623327	1869980	Infinity	Infinity
ZHU	Yox1	all origins	740	1883.3	5.71	101	216	495	1305	4574	15589	133623	467680	Infinity	Infinity
ZHU	Ypr013c	all origins	740	1883.3	5.37	436	721	1301	2976	6230	15497	29299	81529	468790	Infinity
ZHU	Ypr015c	all origins	740	1883.3	7.15	649	1474	3801	12064	32807	98420	267140	Infinity	Infinity	Infinity
ZHU	Ypr196w	all origins	740	1883.3	6.03	49	121	340	1078	4152	21233	109912	1868500	Infinity	Infinity
ZHU	Yrm1	all origins	740	1883.3	7.59	62	213	874	4335	25596	467125	Infinity	Infinity	Infinity	Infinity
ZHU	Yrr1	all origins	740	1883.3	7.65	483	1207	3411	9537	35269	109955	311540	1869240	Infinity	Infinity
ZHU	Aft1	Nuclear genome	18	12163	7.5	227	603	1793	6027	26156	136659	1351404	6081318	Infinity	Infinity
ZHU	Aro80	Nuclear genome	18	12163	5.79	151	298	608	1351	3550	11763	47697	368567	3040681	Infinity
ZHU	Asg1	Nuclear genome	18	12163	8.02	324	946	3111	11148	47142	178864	1520341	Infinity	Infinity	Infinity
ZHU	Bas1	Nuclear genome	18	12163	8.55	537	1638	5842	23848	122855	1013553	12162635	Infinity	Infinity	Infinity
ZHU	Cbf1	Nuclear genome	18	12163	7.58	256	679	2023	6599	24037	168925	1351404	Infinity	Infinity	Infinity
ZHU	Cep3	Nuclear genome	18	12163	7.87	177	493	1576	5781	26909	176270	2432531	Infinity	Infinity	Infinity
ZHU	Cha4	Nuclear genome	18	12163	8.18	255	708	2222	8081	33692	193058	2432527	Infinity	Infinity	Infinity
ZHU	Cup9	Nuclear genome	18	12163	5.66	333	618	1178	2371	5372	14326	33232	78469	715457	Infinity
ZHU	Ecm22	Nuclear genome	18	12163	6.88	332	795	2038	5587	19094	80018	282855	1216276	4054254	Infinity
ZHU	Fhl1	Nuclear genome	18	12163	5.83	135	280	614	1447	3619	9684	29738	296651	6081345	Infinity
ZHU	Fkh1	Nuclear genome	18	12163	6.79	263	555	1288	3320	9023	28822	129390	760168	6081345	Infinity
ZHU	Fkh2	Nuclear genome	18	12163	6.37	183	369	792	1914	4954	15653	58757	419404	6081354	Infinity
ZHU	Gal4	Nuclear genome	18	12163	6.68	827	1855	3328	7664	21043	50468	157957	1351408	Infinity	Infinity
ZHU	Gat1	Nuclear genome	18	12163	5.45	240	465	956	1840	3372	6919	20898	98087	935600	Infinity
ZHU	Gat3	Nuclear genome	18	12163	7.2	368	862	2166	6003	20476	76979	467795	6081336	Infinity	Infinity
ZHU	Gat4	Nuclear genome	18	12163	7.11	334	790	2039	6224	23167	162169	1520332	Infinity	Infinity	Infinity
ZHU	Gcn4	Nuclear genome	18	12163	4.81	195	360	782	1299	2395	7913	24374	36635	88136	4054278
ZHU	Gln3	Nuclear genome	18	12163	7.27	252	589	1525	4490	14061	47325	125388	12162653	Infinity	Infinity
ZHU	Gsm1	Nuclear genome	18	12163	6.35	282	600	1331	3231	8657	24423	100518	434382	3040677	Infinity
ZHU	Gzf3	Nuclear genome	18	12163	6.78	340	735	1733	4175	11118	38368	213381	2027118	Infinity	Infinity
ZHU	Hal9	Nuclear genome	18	12163	6.2	175	391	914	2464	7067	22440	89432	276425	12162689	Infinity
ZHU	Leu3	Nuclear genome	18	12163	6.66	165	370	912	2506	8470	34358	199388	935591	12162689	Infinity
ZHU	Lys14	Nuclear genome	18	12163	7.39	556	1275	3366	9003	25234	72830	552850	2432538	Infinity	Infinity
ZHU	Matalpha2	Nuclear genome	18	12163	4.48	102	171	287	471	810	1440	2849	8268	25878	132205
ZHU	Mbp1	Nuclear genome	18	12163	7.8	612	1587	4412	13336	51756	238484	1216267	Infinity	Infinity	Infinity
ZHU	Mcm1	Nuclear genome	18	12163	6.8	57	151	452	1601	6607	34358	243253	1520334	Infinity	Infinity
ZHU	Met32	Nuclear genome	18	12163	7.09	573	1239	2815	7371	21006	59042	209702	675707	6081363	Infinity
ZHU	Mga1	Nuclear genome	18	12163	5.29	78	145	287	600	1421	4333	16326	125389	1737537	Infinity
ZHU	Mig1	Nuclear genome	18	12163	7.51	597	1440	3746	11442	35051	122855	450470	4054230	12162689	Infinity
ZHU	Mig2	Nuclear genome	18	12163	7.78	924	2207	5574	14960	46422	193058	1351406	12162653	Infinity	Infinity
ZHU	Mig3	Nuclear genome	18	12163	8.15	866	2189	5870	17730	61119	392343	2432527	Infinity	Infinity	Infinity
ZHU	Ndt80	Nuclear genome	18	12163	7.4	179	451	1319	4392	17653	81629	579176	4054230	12162689	Infinity
ZHU	Nhp6a	Nuclear genome	18	12163	4.47	24	47	99	224	596	1812	7536	50259	935597	Infinity
ZHU	Nhp6b	Nuclear genome	18	12163	4.27	13	27	60	146	395	1366	5786	44716	608135	Infinity
ZHU	Nrg1	Nuclear genome	18	12163	7.17	443	964	2174	5202	13620	41653	178863	1737524	Infinity	Infinity
ZHU	Oaf1	Nuclear genome	18	12163	5.78	123	262	592	1444	3968	13774	78469	640142	Infinity	Infinity
ZHU	Pbf1	Nuclear genome	18	12163	7.24	279	614	1465	3715	10908	37539	139801	2432538	6081345	Infinity
ZHU	Pbf2	Nuclear genome	18	12163	7.08	215	478	1131	2989	8541	28753	136660	1351412	Infinity	Infinity
ZHU	Pdr1	Nuclear genome	18	12163	6.93	92	247	777	2787	12348	71545	528811	6081327	Infinity	Infinity
ZHU	Phd1	Nuclear genome	18	12163	7.88	160	439	1390	5372	26326	187117	3040659	Infinity	Infinity	Infinity
ZHU	Pho2	Nuclear genome	18	12163	6.48	55	155	542	2551	16003	136659	12162653	Infinity	Infinity	Infinity
ZHU	Pho4	Nuclear genome	18	12163	6.51	227	470	1038	2635	7240	28551	99694	608135	Infinity	Infinity
ZHU	Put3	Nuclear genome	18	12163	6.51	77	191	538	1821	8602	61428	405423	12162689	Infinity	Infinity
ZHU	Rap1	Nuclear genome	18	12163	7.22	170	454	1336	4518	17011	80018	486508	6081354	Infinity	Infinity
ZHU	Rdr1	Nuclear genome	18	12163	7.03	161	373	927	2616	9292	51104	675702	12162635	Infinity	Infinity
ZHU	Rds1	Nuclear genome	18	12163	8.04	833	2050	5353	16916	66102	337852	1520336	Infinity	Infinity	Infinity
ZHU	Rds2	Nuclear genome	18	12163	7.14	188	468	1270	3791	13106	86260	810842	6081318	Infinity	Infinity
ZHU	Rgt1	Nuclear genome	18	12163	6.57	225	485	1155	2806	6661	19124	107634	640142	Infinity	Infinity
ZHU	Rph1	Nuclear genome	18	12163	5.6	131	267	588	1364	3362	10255	38128	202713	2432556	Infinity
ZHU	Rpn4	Nuclear genome	18	12163	7.41	695	1582	3769	10395	34455	103074	467796	2432538	Infinity	Infinity
ZHU	Rsc3	Nuclear genome	18	12163	8.25	649	1799	5528	18290	70713	311862	2432527	Infinity	Infinity	Infinity
ZHU	Rsc30	Nuclear genome	18	12163	9.03	510	1593	5394	18456	65041	157957	640140	Infinity	Infinity	Infinity
ZHU	Rtg3	Nuclear genome	18	12163	7.32	364	933	2579	7847	28551	121627	868761	Infinity	Infinity	Infinity
ZHU	Sfl1	Nuclear genome	18	12163	5.43	35	69	145	338	886	2832	12816	124109	3040668	Infinity
ZHU	Sfp1	Nuclear genome	18	12163	5.66	34	71	162	416	1196	3810	13790	82740	935594	Infinity
ZHU	Sip4	Nuclear genome	18	12163	6.89	149	365	1008	3166	11388	52881	328720	Infinity	Infinity	Infinity
ZHU	Skn7	Nuclear genome	18	12163	6.77	45	122	394	1480	7606	53345	760165	Infinity	Infinity	Infinity
ZHU	Smp1	Nuclear genome	18	12163	5.98	34	92	288	1083	5240	34455	328720	2432531	Infinity	Infinity
ZHU	Spt15	Nuclear genome	18	12163	6.53	127	263	562	1233	4172	21836	187118	2027112	12162671	Infinity
ZHU	Srd1	Nuclear genome	18	12163	6.07	383	748	1584	3605	8814	20580	57371	225236	2432549	Infinity
ZHU	Stb3	Nuclear genome	18	12163	6.76	143	292	642	1537	4247	14942	70713	528813	6081354	Infinity
ZHU	Stp2	Nuclear genome	18	12163	6.79	214	477	1148	3119	9569	33599	141427	1351416	12162743	Infinity
ZHU	Stp4	Nuclear genome	18	12163	8.24	195	571	1938	7635	32961	196172	1105694	6081318	Infinity	Infinity
ZHU	Sum1	Nuclear genome	18	12163	2.86	28	36	52	84	110	180	378	659	2901	15357
ZHU	Sut2	Nuclear genome	18	12163	5.07	456	733	1294	2643	5198	9970	19429	35357	89433	320075
ZHU	Tbf1	Nuclear genome	18	12163	6.13	431	873	1846	4060	9421	23123	70714	486510	12162743	Infinity
ZHU	Tbs1	Nuclear genome	18	12163	8.31	963	2517	7559	22358	61428	221139	935590	6081336	Infinity	Infinity
ZHU	Tea1	Nuclear genome	18	12163	8.39	2510	6617	20407	69900	282853	1520334	12162671	Infinity	Infinity	Infinity
ZHU	Tec1	Nuclear genome	18	12163	5.03	131	225	401	760	1542	3170	7109	23663	132205	1737545
ZHU	Tye7	Nuclear genome	18	12163	7.64	234	632	1942	6675	23167	110570	1520334	12162671	Infinity	Infinity
ZHU	Ume6	Nuclear genome	18	12163	7	356	745	1608	3646	8858	24228	67948	337852	12162671	Infinity
ZHU	Usv1	Nuclear genome	18	12163	7.03	695	1523	3603	9547	27028	75078	248219	1105701	12162707	Infinity
ZHU	Xbp1	Nuclear genome	18	12163	6.8	123	294	768	2167	7421	40542	347505	12162689	Infinity	Infinity
ZHU	Yap1	Nuclear genome	18	12163	6.07	397	817	1966	5089	12656	45383	178864	715457	3040690	Infinity
ZHU	Yap6	Nuclear genome	18	12163	7.71	88	303	1283	7138	51319	434380	4054218	Infinity	Infinity	Infinity
ZHU	Ybr239c	Nuclear genome	18	12163	5.82	316	660	1320	2587	7327	13821	42232	166614	347508	Infinity
ZHU	Ydr520c	Nuclear genome	18	12163	6.29	554	1087	2248	5367	12565	28959	67197	328723	4054248	Infinity
ZHU	Yer130c	Nuclear genome	18	12163	5.92	371	730	1559	3510	8224	20934	51320	166614	935600	Infinity
ZHU	Ygr067c	Nuclear genome	18	12163	8.65	734	2071	6027	21189	92845	868761	Infinity	Infinity	Infinity	Infinity
ZHU	Ykl222c	Nuclear genome	18	12163	6.34	179	391	868	2051	5729	19004	96529	760168	Infinity	Infinity
ZHU	Yll054c	Nuclear genome	18	12163	5.96	194	441	1012	2417	6903	19214	53112	225235	868764	Infinity
ZHU	Yml081w	Nuclear genome	18	12163	7.73	557	1357	3656	10898	38612	217190	2027109	Infinity	Infinity	Infinity
ZHU	Ynr063w	Nuclear genome	18	12163	6.98	293	654	1569	4206	13106	60511	450469	6081336	Infinity	Infinity
ZHU	Yox1	Nuclear genome	18	12163	5.71	103	218	508	1324	4099	16174	90094	528813	6081345	Infinity
ZHU	Ypr013c	Nuclear genome	18	12163	5.37	435	735	1350	2918	6282	13590	25499	57918	264409	6081399
ZHU	Ypr015c	Nuclear genome	18	12163	7.15	661	1473	3695	10604	31107	87501	368566	1520334	Infinity	Infinity
ZHU	Ypr196w	Nuclear genome	18	12163	6.03	48	117	322	1017	3778	16987	103954	1520329	Infinity	Infinity
ZHU	Yrm1	Nuclear genome	18	12163	7.59	59	202	838	4322	30031	270281	6081318	Infinity	Infinity	Infinity
ZHU	Yrr1	Nuclear genome	18	12163	7.65	469	1182	3291	9888	34165	116949	347504	2432531	Infinity	Infinity

## Sheet: p values of enrichment
Collection	Motif	Location Set	# Locations	Ttl. Num kB	Max. Score	0.1	0.2	0.3	0.4	0.5	0.6	0.7	0.8	0.9	1
ZHU	Aft1	0.3 nM gEMSA	4482	1847.24	7.5	1.94855e-07	3.74314e-06	0.0318571	0.160634	0.358531	0.135808	0.13036	2.16399e-08	0	0
ZHU	Aft1	3 nM gEMSA	4218	1796.73	7.5	4.56636e-07	1.5008e-06	0.0184333	0.110099	0.266567	0.00796887	1.12703e-08	2.18101e-08	0	0
ZHU	Aft1	30 nM gEMSA	4516	1913.65	7.5	3.5798e-07	4.90345e-07	4.24917e-05	0.00704363	0.101245	0.0234711	0.12342	6.08928e-10	0	0
ZHU	Aft1	all origins	740	1883.3	7.5	0.000137131	0.00120184	0.00241493	0.0431573	0.0903759	0.384838	0.355063	0.457592	0	0
ZHU	Aro80	0.3 nM gEMSA	4482	1847.24	5.79	2.59305e-07	1.12705e-07	2.7037e-07	6.88399e-08	3.8591e-05	0.000125268	0.00305646	0.0229084	2.56103e-09	0
ZHU	Aro80	3 nM gEMSA	4218	1796.73	5.79	1.58652e-07	2.76956e-07	5.01674e-07	8.47908e-08	1.20211e-05	0.0003474	0.000851017	0.0252572	1.99499e-08	0
ZHU	Aro80	30 nM gEMSA	4516	1913.65	5.79	2.50431e-07	3.80042e-07	1.67706e-07	1.18185e-09	0.000130484	5.29843e-05	0.00100604	0.0199578	1.19429e-08	0
ZHU	Aro80	all origins	740	1883.3	5.79	5.53735e-07	2.73949e-08	4.66918e-06	0.000275961	0.00104686	0.00766951	0.0023922	0.0574865	2.14456e-08	0
ZHU	Asg1	0.3 nM gEMSA	4482	1847.24	8.02	2.63912e-07	6.49479e-08	8.32691e-08	0.123957	1.61447	5.14477	1.07618e-09	0	0	0
ZHU	Asg1	3 nM gEMSA	4218	1796.73	8.02	3.30691e-07	3.89441e-07	4.86985e-07	0.277733	2.95294	5.34292	1.59569e-08	0	0	0
ZHU	Asg1	30 nM gEMSA	4516	1913.65	8.02	4.08278e-07	1.93475e-08	2.36005e-08	0.0478938	1.65813	4.51491	8.77012e-09	0	0	0
ZHU	Asg1	all origins	740	1883.3	8.02	7.46235e-08	1.46106e-07	4.22117e-05	0.00137592	0.0481208	0.0517665	0.140063	0	0	0
ZHU	Bas1	0.3 nM gEMSA	4482	1847.24	8.55	1.27104e-07	5.75933e-08	5.86685e-08	0.0111283	0.000934147	3.92489e-09	1.4972e-08	0	0	0
ZHU	Bas1	3 nM gEMSA	4218	1796.73	8.55	1.60776e-07	2.16424e-08	3.57048e-08	0.0367559	0.000341447	1.17079e-08	1.52155e-08	0	0	0
ZHU	Bas1	30 nM gEMSA	4516	1913.65	8.55	5.38113e-07	6.62107e-07	7.65898e-08	0.000432865	0.000179077	0.0771133	2.43128e-08	0	0	0
ZHU	Bas1	all origins	740	1883.3	8.55	8.9717e-06	0.00537547	0.0017742	0.21046	0.940749	0.491953	1.81829e-09	0	0	0
ZHU	Cbf1	0.3 nM gEMSA	4482	1847.24	7.58	2.06069e-07	6.67867e-08	1.1343e-08	7.00476e-07	0.214319	0.0531292	3.56186e-09	0	0	0
ZHU	Cbf1	3 nM gEMSA	4218	1796.73	7.58	6.93908e-08	1.20498e-07	5.8754e-08	5.72683e-05	0.314025	0.0139989	1.12703e-08	0	0	0
ZHU	Cbf1	30 nM gEMSA	4516	1913.65	7.58	5.73524e-07	1.15661e-06	3.31378e-06	0.000197581	0.743373	0.128184	1.14088e-08	0	0	0
ZHU	Cbf1	all origins	740	1883.3	7.58	5.29994e-07	1.28096e-05	1.54691e-05	0.00456739	0.0911433	0.0189468	2.54195e-09	0	0	0
ZHU	Cep3	0.3 nM gEMSA	4482	1847.24	7.87	9.56091e-08	9.06179e-08	3.05085e-08	0.000139	0.0021331	0.00166504	3.84093e-09	0	0	0
ZHU	Cep3	3 nM gEMSA	4218	1796.73	7.87	6.75997e-07	9.85919e-08	1.29834e-08	0.00101054	0.0072052	0.00201096	2.07293e-09	0	0	0
ZHU	Cep3	30 nM gEMSA	4516	1913.65	7.87	4.52207e-07	4.68441e-07	2.35251e-07	8.02465e-08	0.00214055	0.00126693	9.5408e-10	0	0	0
ZHU	Cep3	all origins	740	1883.3	7.87	7.73911e-07	9.84655e-06	6.80796e-05	0.0914749	0.345487	0.676794	1.41238e-08	0	0	0
ZHU	Cha4	0.3 nM gEMSA	4482	1847.24	8.18	2.68023e-07	3.09164e-08	6.01507e-08	6.04963e-08	8.90867e-09	0.000699241	0.255648	0	0	0
ZHU	Cha4	3 nM gEMSA	4218	1796.73	8.18	3.25258e-09	1.27729e-07	3.57762e-08	2.53489e-08	9.66598e-09	9.47715e-05	4.2133e-09	0	0	0
ZHU	Cha4	30 nM gEMSA	4516	1913.65	8.18	5.253e-07	5.4408e-07	8.42417e-07	8.47393e-08	3.75081e-08	0.000532125	9.42798e-09	0	0	0
ZHU	Cha4	all origins	740	1883.3	8.18	6.11736e-07	1.38312e-07	8.81824e-05	0.00146521	0.0354107	0.00721222	0.239757	0	0	0
ZHU	Cup9	0.3 nM gEMSA	4482	1847.24	5.66	3.75733	3.93279	0.720645	1.33707	0.259914	0.264735	0.383882	0.129757	0.0383797	0
ZHU	Cup9	3 nM gEMSA	4218	1796.73	5.66	2.19515	5.41474	0.958475	2.17646	1.21672	0.433454	0.815636	0.112822	1.6808e-08	0
ZHU	Cup9	30 nM gEMSA	4516	1913.65	5.66	1.14676	3.78721	1.24218	1.31207	0.272192	0.249902	0.839773	0.138526	4.68935e-10	0
ZHU	Cup9	all origins	740	1883.3	5.66	1.98579	1.99952	0.781183	1.55119	1.02706	1.04032	0.645188	0.711024	0.291759	0
ZHU	Ecm22	0.3 nM gEMSA	4482	1847.24	6.88	3.44642e-07	8.29307e-08	8.2182e-08	6.26477e-08	2.79035e-08	0.000339766	0.122716	0.330478	0.37426	0
ZHU	Ecm22	3 nM gEMSA	4218	1796.73	6.88	3.97499e-07	3.18727e-09	8.68503e-09	1.17518e-08	4.08341e-09	0.000178654	0.0673757	0.342479	0.382419	0
ZHU	Ecm22	30 nM gEMSA	4516	1913.65	6.88	4.08759e-07	2.95799e-08	2.64744e-08	4.18794e-08	1.57587e-08	0.00500691	0.0530871	0.615893	0.363301	0
ZHU	Ecm22	all origins	740	1883.3	6.88	2.08919e-08	8.78116e-08	3.82663e-06	0.000133498	0.000669496	0.00449246	0.1048	0.100611	1.95954e-09	0
ZHU	Fhl1	0.3 nM gEMSA	4482	1847.24	5.83	5.03164e-07	3.01249e-07	1.01037e-06	0.00590066	0.0213149	2.89974	0.624464	0.00922073	1.49004e-08	0
ZHU	Fhl1	3 nM gEMSA	4218	1796.73	5.83	1.56017e-07	2.91415e-07	9.07458e-05	0.0811865	0.231379	3.22332	1.3625	0.269893	2.43921e-09	0
ZHU	Fhl1	30 nM gEMSA	4516	1913.65	5.83	1.00001e-07	3.92086e-07	1.62696e-05	0.0775216	0.330172	0.93111	0.159156	0.0077575	5.86089e-09	0
ZHU	Fhl1	all origins	740	1883.3	5.83	0.00776062	0.0447666	0.0647251	0.0649382	0.051534	0.334235	0.948594	0.0618395	2.18806e-08	0
ZHU	Fkh1	0.3 nM gEMSA	4482	1847.24	6.79	62.5899	35.7745	16.1484	10.1386	3.85236	1.58577	0.616533	0.163319	1.49004e-08	0
ZHU	Fkh1	3 nM gEMSA	4218	1796.73	6.79	57.1771	37.3442	12.3462	7.23961	2.37423	1.356	0.67109	0.171605	2.43921e-09	0
ZHU	Fkh1	30 nM gEMSA	4516	1913.65	6.79	78.6468	42.6257	19.3378	8.18165	6.55292	1.9685	0.815387	0.580245	5.86089e-09	0
ZHU	Fkh1	all origins	740	1883.3	6.79	3.46877	1.58647	2.30546	0.760654	0.822475	0.287519	0.403665	0.564497	0.457209	0
ZHU	Fkh2	0.3 nM gEMSA	4482	1847.24	6.37	101.049	51.8299	28.1046	8.53585	6.49538	2.87131	0.387266	0.00734718	5.15434e-10	0
ZHU	Fkh2	3 nM gEMSA	4218	1796.73	6.37	97.9361	51.9458	31.1912	6.04606	4.52228	1.71047	0.709718	0.108633	0.482964	0
ZHU	Fkh2	30 nM gEMSA	4516	1913.65	6.37	114.382	60.0791	38.0954	10.6557	6.16138	3.95757	1.54625	0.1893	0.46234	0
ZHU	Fkh2	all origins	740	1883.3	6.37	2.62777	3.39074	2.6032	0.861026	0.592623	0.857496	0.952664	0.493121	0.457081	0
ZHU	Gal4	0.3 nM gEMSA	4482	1847.24	6.68	2.1448e-07	2.22439e-07	1.5269e-07	9.9129e-08	9.5799e-07	0.00156721	1.0954e-08	3.18907e-09	0	0
ZHU	Gal4	3 nM gEMSA	4218	1796.73	6.68	2.95911e-08	3.86246e-08	6.26622e-09	1.00545e-08	0.00236796	0.0236418	0.000152506	1.3935e-10	0	0
ZHU	Gal4	30 nM gEMSA	4516	1913.65	6.68	4.67843e-07	6.9028e-08	6.6927e-08	9.05896e-09	0.000492778	0.011414	0.000490554	2.27568e-09	0	0
ZHU	Gal4	all origins	740	1883.3	6.68	8.60815e-08	3.22496e-07	1.95326e-05	0.00130857	0.00060728	7.76938e-05	0.000410765	3.66559e-09	0	0
ZHU	Gat1	0.3 nM gEMSA	4482	1847.24	5.45	0.00231027	5.12621e-05	0.0378608	0.114666	0.0971331	0.000179957	7.16111e-06	0.000580573	1.38933e-09	0
ZHU	Gat1	3 nM gEMSA	4218	1796.73	5.45	0.0105549	0.000109083	0.0017247	0.0171896	0.00681812	4.0396e-07	2.12745e-07	0.00930208	2.24526e-08	0
ZHU	Gat1	30 nM gEMSA	4516	1913.65	5.45	0.276535	0.0356335	0.183761	0.23326	0.122843	0.00263479	0.000108542	0.0102796	1.59509e-08	0
ZHU	Gat1	all origins	740	1883.3	5.45	0.0335108	0.0916723	0.0534618	0.0329671	0.00199231	0.0449593	0.00479451	0.030075	0.211531	0
ZHU	Gat3	0.3 nM gEMSA	4482	1847.24	7.2	7.81599e-07	9.74306e-05	0.11541	1.14374	2.56695	2.64083e-05	0.0113022	1.05103e-09	0	0
ZHU	Gat3	3 nM gEMSA	4218	1796.73	7.2	1.47797e-07	2.25617e-06	0.00199665	0.533499	1.20434	1.08907e-05	0.0123674	8.9645e-09	0	0
ZHU	Gat3	30 nM gEMSA	4516	1913.65	7.2	4.47355e-07	1.5486e-06	0.00152845	0.194235	0.721291	0.0121151	0.00993643	9.27329e-11	0	0
ZHU	Gat3	all origins	740	1883.3	7.2	0.037663	0.00735711	0.120888	0.551452	0.724595	0.662934	0.399772	3.52607e-09	0	0
ZHU	Gat4	0.3 nM gEMSA	4482	1847.24	7.11	0.000157679	2.6122e-06	9.85358e-05	4.74444e-06	0.000203166	0.0209644	0.152377	0	0	0
ZHU	Gat4	3 nM gEMSA	4218	1796.73	7.11	0.000152061	6.12755e-07	0.00147814	8.46432e-05	9.83471e-07	0.0106247	1.32974e-08	0	0	0
ZHU	Gat4	30 nM gEMSA	4516	1913.65	7.11	5.03819e-07	5.21253e-07	7.50629e-07	1.03513e-07	5.11174e-06	0.016771	8.61767e-09	0	0	0
ZHU	Gat4	all origins	740	1883.3	7.11	0.011113	0.050657	0.278423	0.387513	0.0546117	0.0950025	3.53904e-09	0	0	0
ZHU	Gcn4	0.3 nM gEMSA	4482	1847.24	4.81	1.66018	1.0585	3.24699e-05	6.10841e-05	0.000161107	1.19155e-05	0.0013767	0.011646	0.182216	2.75805e-09
ZHU	Gcn4	3 nM gEMSA	4218	1796.73	4.81	4.98028	3.06125	0.000572665	0.00096648	0.0196997	0.000308354	0.00921941	0.0895962	0.158024	3.26445e-09
ZHU	Gcn4	30 nM gEMSA	4516	1913.65	4.81	0.759858	0.491693	0.000623925	0.00013305	0.00337904	0.000523979	0.000868966	0.00302925	0.0208378	8.29856e-09
ZHU	Gcn4	all origins	740	1883.3	4.81	0.561867	0.392504	0.13959	0.327892	0.59634	0.574806	0.102965	0.0250918	0.146605	1.96036e-09
ZHU	Gln3	0.3 nM gEMSA	4482	1847.24	7.27	2.23544e-06	0.00198826	0.00151513	0.110601	2.49533	5.88357	8.98246	2.79937e-08	0	0
ZHU	Gln3	3 nM gEMSA	4218	1796.73	7.27	2.25054e-08	0.00257312	7.28611e-05	0.0404008	3.58267	5.24997	10.5991	1.90844e-08	0	0
ZHU	Gln3	30 nM gEMSA	4516	1913.65	7.27	5.77645e-07	0.00193893	0.00606244	0.0123443	0.806132	2.52362	6.26193	4.52511e-09	0	0
ZHU	Gln3	all origins	740	1883.3	7.27	0.378376	0.355739	0.674114	1.13328	3.13886	2.1813	2.43128	1.021e-08	0	0
ZHU	Gsm1	0.3 nM gEMSA	4482	1847.24	6.35	1.05635e-07	2.2189e-07	1.03563e-07	1.00895e-07	6.26017e-08	0.0030374	0.000301877	1.58358e-08	1.00772e-08	0
ZHU	Gsm1	3 nM gEMSA	4218	1796.73	6.35	2.83805e-07	4.19883e-07	3.87392e-07	8.47361e-10	5.87571e-07	0.100236	0.00289232	8.25692e-09	8.46527e-09	0
ZHU	Gsm1	30 nM gEMSA	4516	1913.65	6.35	3.85753e-07	5.29299e-08	7.98705e-08	3.8854e-08	7.27347e-06	0.154853	0.00741827	0.00734391	1.60231e-08	0
ZHU	Gsm1	all origins	740	1883.3	6.35	4.67212e-08	2.64779e-06	6.80323e-06	0.000104062	0.0186807	0.174771	0.00640032	0.00689749	1.45317e-09	0
ZHU	Gzf3	0.3 nM gEMSA	4482	1847.24	6.78	0.0277438	0.238504	0.0245407	5.70782e-05	1.64412e-05	1.25765e-05	0.0410954	1.98197e-08	0	0
ZHU	Gzf3	3 nM gEMSA	4218	1796.73	6.78	0.0338298	0.0276425	0.00336185	5.4523e-07	1.89022e-08	2.8396e-07	0.00160297	2.46386e-08	0	0
ZHU	Gzf3	30 nM gEMSA	4516	1913.65	6.78	0.0420522	0.100304	0.0632198	6.70408e-05	1.11648e-08	4.79214e-05	0.00469073	2.8886e-08	0	0
ZHU	Gzf3	all origins	740	1883.3	6.78	0.202669	0.254301	0.534831	0.129788	0.0441019	0.723738	0.691708	0.198735	0	0
ZHU	Hal9	0.3 nM gEMSA	4482	1847.24	6.2	1.73703e-07	1.83455e-07	2.32053e-07	4.39315e-08	1.91321e-08	2.88328e-08	0.000221762	0.00648121	8.74117e-09	0
ZHU	Hal9	3 nM gEMSA	4218	1796.73	6.2	2.59697e-07	2.10084e-07	3.30974e-07	2.94102e-07	8.04925e-09	2.84204e-08	0.000839341	0.00111242	8.88006e-11	0
ZHU	Hal9	30 nM gEMSA	4516	1913.65	6.2	3.42986e-07	4.23837e-07	8.57577e-08	3.37385e-08	1.97227e-08	3.08817e-08	0.00101423	0.000775064	1.66792e-09	0
ZHU	Hal9	all origins	740	1883.3	6.2	7.64774e-07	9.34577e-08	1.28633e-07	4.06937e-06	0.0404978	0.0264041	0.0238587	0.1731	1.07086e-08	0
ZHU	Leu3	0.3 nM gEMSA	4482	1847.24	6.66	2.54843e-07	1.41614e-07	2.32248e-07	3.51254e-08	9.77476e-06	0.00390193	1.50467	4.15196	8.74117e-09	0
ZHU	Leu3	3 nM gEMSA	4218	1796.73	6.66	2.29133e-07	2.54526e-07	3.05689e-07	3.03506e-07	4.35151e-06	0.000364903	0.720047	4.24524	8.88006e-11	0
ZHU	Leu3	30 nM gEMSA	4516	1913.65	6.66	2.82246e-07	3.6956e-07	7.07509e-08	7.13839e-08	1.54274e-05	0.00680329	1.39433	4.02389	1.66792e-09	0
ZHU	Leu3	all origins	740	1883.3	6.66	6.84339e-07	3.85268e-06	0.00655299	0.0270197	0.0502995	0.0897659	0.144803	0.062952	1.07086e-08	0
ZHU	Lys14	0.3 nM gEMSA	4482	1847.24	7.39	3.33599e-07	0.00082776	0.000336562	0.149992	2.28455	1.78683	0.019481	1.03133e-08	0	0
ZHU	Lys14	3 nM gEMSA	4218	1796.73	7.39	2.73131e-05	0.00139779	0.000866009	0.0996566	2.7023	2.12132	8.59659e-10	3.64965e-09	0	0
ZHU	Lys14	30 nM gEMSA	4516	1913.65	7.39	6.13131e-07	0.000155707	0.000252365	0.0720415	1.70521	1.43571	5.86074e-09	9.67116e-09	0	0
ZHU	Lys14	all origins	740	1883.3	7.39	0.00100094	0.00458497	0.0308749	0.0157291	0.16023	0.519494	0.176526	5.683e-09	0	0
ZHU	Matalpha2	0.3 nM gEMSA	4482	1847.24	4.48	52.4863	40.5314	29.3578	25.3361	14.2524	11.3958	4.8419	1.086	0.977897	1.0725
ZHU	Matalpha2	3 nM gEMSA	4218	1796.73	4.48	45.7265	33.8948	24.2486	21.6792	10.486	10.9206	4.75666	0.435794	0.27975	1.15446
ZHU	Matalpha2	30 nM gEMSA	4516	1913.65	4.48	59.6681	37.8596	22.611	18.4909	10.6244	11.8109	3.38068	0.972299	0.708843	0.813047
ZHU	Matalpha2	all origins	740	1883.3	4.48	1.70902	2.78908	0.665208	0.698327	0.312634	0.480829	0.084598	0.0569863	0.149129	0.333155
ZHU	Mbp1	0.3 nM gEMSA	4482	1847.24	7.8	2.20665e-07	0.00597157	0.431784	2.39196	0.387423	0.0313073	0.110679	0	0	0
ZHU	Mbp1	3 nM gEMSA	4218	1796.73	7.8	7.10691e-06	0.0429692	1.07608	2.89331	0.525512	0.0760145	0.115351	0	0	0
ZHU	Mbp1	30 nM gEMSA	4516	1913.65	7.8	0.00207976	0.16003	0.58647	1.4328	0.00651001	0.00934685	5.81063e-09	0	0	0
ZHU	Mbp1	all origins	740	1883.3	7.8	4.17938e-08	0.00107249	0.0484214	1.49788	1.73584	0.103259	0.100939	0	0	0
ZHU	Mcm1	0.3 nM gEMSA	4482	1847.24	6.8	6.41088e-07	2.87874e-07	2.10585e-05	9.65521e-05	0.123649	0.0060463	0.000430703	1.13671e-09	0	0
ZHU	Mcm1	3 nM gEMSA	4218	1796.73	6.8	1.14221e-06	4.77889e-07	1.01023e-08	1.78723e-06	0.0921628	0.0017528	0.00374367	1.43348e-08	0	0
ZHU	Mcm1	30 nM gEMSA	4516	1913.65	6.8	1.46216e-06	3.36814e-07	4.23674e-07	1.31768e-06	0.0357388	2.7489e-05	0.000338637	1.1396e-08	0	0
ZHU	Mcm1	all origins	740	1883.3	6.8	0.109626	0.0539233	0.22027	0.823226	1.45894	0.51801	0.111343	5.63681e-09	0	0
ZHU	Met32	0.3 nM gEMSA	4482	1847.24	7.09	2.86863e-07	6.91187e-08	9.97e-08	3.34931e-06	0.00694748	0.834017	1.15585	3.25813	1.19595e-08	0
ZHU	Met32	3 nM gEMSA	4218	1796.73	7.09	4.8101e-07	5.63972e-08	3.37281e-08	4.85427e-06	0.0246892	1.18064	1.22347	3.34555	1.19159e-09	0
ZHU	Met32	30 nM gEMSA	4516	1913.65	7.09	1.7253e-07	8.40486e-09	2.95479e-08	1.10345e-07	0.01626	1.02951	0.866111	3.13968	1.66876e-08	0
ZHU	Met32	all origins	740	1883.3	7.09	0.000622841	0.000432258	0.00841989	0.0520076	0.0671661	0.193693	0.107442	0.4728	2.01065e-09	0
ZHU	Mga1	0.3 nM gEMSA	4482	1847.24	5.29	0.0139008	0.00352576	0.000545681	0.240437	1.16946	0.00197497	0.0871166	0.000965555	9.32298e-09	0
ZHU	Mga1	3 nM gEMSA	4218	1796.73	5.29	0.239562	0.0417267	0.0107221	0.396829	0.961135	0.0119819	0.0199217	1.15817e-05	2.02869e-09	0
ZHU	Mga1	30 nM gEMSA	4516	1913.65	5.29	0.267829	0.065866	0.0992109	0.857963	2.67722	0.587225	0.608053	0.0219099	0.16829	0
ZHU	Mga1	all origins	740	1883.3	5.29	0.0407167	0.225055	0.0189655	0.0783743	0.394603	0.388134	0.294944	0.0367711	0.16611	0
ZHU	Mig1	0.3 nM gEMSA	4482	1847.24	7.51	0.000560245	5.46858e-05	0.377719	0.0313468	0.154146	0.518436	0.414595	0.377331	8.74117e-09	0
ZHU	Mig1	3 nM gEMSA	4218	1796.73	7.51	0.000576342	0.000128504	0.384069	0.0181087	0.161865	0.451064	0.436978	0.385414	8.88006e-11	0
ZHU	Mig1	30 nM gEMSA	4516	1913.65	7.51	3.65086e-05	0.000440511	0.475421	0.0346053	0.108579	0.567247	0.384651	1.50174e-08	1.66792e-09	0
ZHU	Mig1	all origins	740	1883.3	7.51	0.00117377	0.00265379	0.317932	0.328732	0.40804	0.182427	0.370143	0.360755	1.07086e-08	0
ZHU	Mig2	0.3 nM gEMSA	4482	1847.24	7.78	4.1539e-08	1.15968e-08	2.28407e-08	2.84882e-05	3.15975e-06	0.0103068	0.129872	2.79937e-08	0	0
ZHU	Mig2	3 nM gEMSA	4218	1796.73	7.78	3.87669e-08	1.87297e-08	4.44886e-09	1.39144e-06	0.000162648	0.0294776	1.57821e-08	1.90844e-08	0	0
ZHU	Mig2	30 nM gEMSA	4516	1913.65	7.78	5.46828e-07	5.0912e-08	7.75316e-07	0.00528662	0.0388234	0.0211485	1.24952e-08	4.52511e-09	0	0
ZHU	Mig2	all origins	740	1883.3	7.78	0.000589596	0.0226855	0.171884	0.152243	0.733765	0.289175	0.681868	1.021e-08	0	0
ZHU	Mig3	0.3 nM gEMSA	4482	1847.24	8.15	6.03384e-08	3.78455e-08	2.1189e-05	2.82053e-05	0.00744438	0.00581941	1.97383e-08	0	0	0
ZHU	Mig3	3 nM gEMSA	4218	1796.73	8.15	8.68192e-08	2.46218e-08	5.72661e-08	2.22609e-07	0.00331219	6.65642e-10	4.2133e-09	0	0	0
ZHU	Mig3	30 nM gEMSA	4516	1913.65	8.15	5.86168e-07	6.48142e-07	0.000666004	0.000668119	0.145479	1.77959e-08	9.42798e-09	0	0	0
ZHU	Mig3	all origins	740	1883.3	8.15	0.000584932	0.0879993	0.0833233	0.247286	0.362478	0.153	0.239757	0	0	0
ZHU	Ndt80	0.3 nM gEMSA	4482	1847.24	7.4	0.712394	3.63104	1.68055	0.396151	1.2259	0.0282226	0.403451	1.6108e-08	8.74117e-09	0
ZHU	Ndt80	3 nM gEMSA	4218	1796.73	7.4	2.39247e-05	0.228414	0.0688197	0.00494179	0.329828	0.00163868	0.0978557	9.80565e-09	8.88006e-11	0
ZHU	Ndt80	30 nM gEMSA	4516	1913.65	7.4	0.0647089	0.546608	0.326031	0.125577	0.819916	0.00359095	0.0841133	1.50174e-08	1.66792e-09	0
ZHU	Ndt80	all origins	740	1883.3	7.4	0.0269958	0.182487	0.0861188	0.0192476	0.231659	1.72839	0.364577	0.360755	1.07086e-08	0
ZHU	Nhp6a	0.3 nM gEMSA	4482	1847.24	4.47	1000	1000	316.642	133.003	70.3728	24.7931	8.38341	1.6908	0.228646	0
ZHU	Nhp6a	3 nM gEMSA	4218	1796.73	4.47	1000	1000	1000	176.695	83.8541	26.9357	10.6763	1.42959	0.0723905	0
ZHU	Nhp6a	30 nM gEMSA	4516	1913.65	4.47	1000	1000	1000	160.274	72.6996	29.577	12.0504	1.89565	0.215408	0
ZHU	Nhp6a	all origins	740	1883.3	4.47	60.5873	28.3564	11.0964	3.06305	0.326568	0.176819	0.320383	0.0886495	0.440922	0
ZHU	Nhp6b	0.3 nM gEMSA	4482	1847.24	4.27	1000	1000	1000	285.382	74.0344	19.8679	5.66966	1.20483	0.102458	0
ZHU	Nhp6b	3 nM gEMSA	4218	1796.73	4.27	1000	1000	1000	1000	115.376	28.9085	6.76869	0.410614	0.45663	0
ZHU	Nhp6b	30 nM gEMSA	4516	1913.65	4.27	1000	1000	1000	314.427	90.6375	25.141	6.89071	0.502879	0.223058	0
ZHU	Nhp6b	all origins	740	1883.3	4.27	110.44	54.8267	26.5764	8.17574	1.21577	0.0351223	0.00198941	0.0267833	0.0905324	0
ZHU	Nrg1	0.3 nM gEMSA	4482	1847.24	7.17	1.7104e-07	1.89475e-07	1.92162e-07	3.11022e-07	4.05336e-06	1.46668e-06	0.0018251	2.95454e-10	0	0
ZHU	Nrg1	3 nM gEMSA	4218	1796.73	7.17	3.38065e-08	4.14462e-08	5.13507e-08	3.0735e-07	1.25464e-05	0.00015399	0.00219973	2.09178e-08	0	0
ZHU	Nrg1	30 nM gEMSA	4516	1913.65	7.17	4.06644e-07	2.33529e-07	4.82695e-08	1.49345e-05	9.73011e-05	0.000564681	0.0132518	6.87694e-09	0	0
ZHU	Nrg1	all origins	740	1883.3	7.17	1.36357e-07	3.93799e-05	0.00380052	0.302779	0.588385	0.241345	0.423534	0.166536	0	0
ZHU	Oaf1	0.3 nM gEMSA	4482	1847.24	5.78	6.30503e-07	4.24968e-07	2.76305e-07	2.43519e-07	0.00126058	0.0198063	0.0118279	0.2655	0	0
ZHU	Oaf1	3 nM gEMSA	4218	1796.73	5.78	3.03934e-07	1.87681e-07	3.69102e-07	2.14421e-07	0.0163409	0.00875227	0.00455951	0.278873	0	0
ZHU	Oaf1	30 nM gEMSA	4516	1913.65	5.78	3.38456e-08	4.24479e-07	3.49873e-07	3.05148e-08	0.00182515	0.0905597	0.00448042	0.247585	0	0
ZHU	Oaf1	all origins	740	1883.3	5.78	4.13729e-07	2.07055e-06	0.00673041	0.0320181	0.139701	0.242998	0.428401	0.10219	0	0
ZHU	Pbf1	0.3 nM gEMSA	4482	1847.24	7.24	2.12957e-07	2.25823e-07	2.33348e-07	0.12893	0.453386	0.231272	0.14572	0.253643	1.49004e-08	0
ZHU	Pbf1	3 nM gEMSA	4218	1796.73	7.24	2.67826e-07	3.5136e-07	2.81221e-07	0.827665	0.573185	0.136112	0.235371	0.260605	2.43921e-09	0
ZHU	Pbf1	30 nM gEMSA	4516	1913.65	7.24	4.12542e-07	3.4691e-07	5.12427e-05	0.555703	0.516211	0.140889	0.180326	0.244142	5.86089e-09	0
ZHU	Pbf1	all origins	740	1883.3	7.24	7.50273e-08	1.24314e-05	0.000463099	0.013971	0.0209506	0.0268195	0.0424324	5.683e-09	2.18806e-08	0
ZHU	Pbf2	0.3 nM gEMSA	4482	1847.24	7.08	4.209e-07	1.04929e-07	1.11455e-07	0.00543818	2.11633	1.77191	0.355569	0.128421	0	0
ZHU	Pbf2	3 nM gEMSA	4218	1796.73	7.08	2.80974e-07	3.03009e-07	3.36687e-07	0.0328425	2.66429	1.42572	0.293786	1.92637e-08	0	0
ZHU	Pbf2	30 nM gEMSA	4516	1913.65	7.08	3.73195e-07	4.30193e-07	1.45905e-07	0.0701238	2.22435	1.92566	0.518581	0.121595	0	0
ZHU	Pbf2	all origins	740	1883.3	7.08	6.11007e-07	1.37867e-06	0.000319755	0.00940722	0.0379212	0.0176308	0.00402338	0.118627	0	0
ZHU	Pdr1	0.3 nM gEMSA	4482	1847.24	6.93	9.83469e-08	2.67896e-07	4.07666e-08	1.93543e-09	9.89689e-05	0.00468096	0.0172249	6.70869e-10	0	0
ZHU	Pdr1	3 nM gEMSA	4218	1796.73	6.93	2.27241e-07	3.1016e-08	1.78437e-08	1.45227e-08	0.00150407	0.0184433	0.018663	4.57721e-09	0	0
ZHU	Pdr1	30 nM gEMSA	4516	1913.65	6.93	3.02139e-07	5.05699e-07	5.61236e-07	2.61499e-09	0.00510883	0.0393609	0.168423	4.81961e-09	0	0
ZHU	Pdr1	all origins	740	1883.3	6.93	6.76928e-07	9.75173e-05	0.00459771	0.000540706	0.0063368	0.0478228	0.159901	3.46549e-09	0	0
ZHU	Phd1	0.3 nM gEMSA	4482	1847.24	7.88	3.65365e-08	8.09786e-08	1.99648e-08	5.44894e-08	0.000931553	0.00862931	7.40083e-09	0	0	0
ZHU	Phd1	3 nM gEMSA	4218	1796.73	7.88	5.09045e-07	1.08182e-07	6.45538e-09	6.00909e-08	3.34742e-05	0.0253033	1.54096e-08	0	0	0
ZHU	Phd1	30 nM gEMSA	4516	1913.65	7.88	5.18958e-07	5.4832e-07	5.48601e-07	2.38125e-08	0.000249247	0.0732951	0.298749	0	0	0
ZHU	Phd1	all origins	740	1883.3	7.88	5.26863e-07	0.000109045	0.0888243	0.100498	0.0813281	0.176483	0.291929	0	0	0
ZHU	Pho2	0.3 nM gEMSA	4482	1847.24	6.48	93.8207	22.7667	6.58437	0.241467	0.420735	0.599989	2.79937e-08	0	0	0
ZHU	Pho2	3 nM gEMSA	4218	1796.73	6.48	84.9119	20.5251	5.19376	0.391966	0.801339	0.651645	1.90844e-08	0	0	0
ZHU	Pho2	30 nM gEMSA	4516	1913.65	6.48	86.2787	25.6117	6.84475	0.234556	0.281844	0.661713	4.52511e-09	0	0	0
ZHU	Pho2	all origins	740	1883.3	6.48	8.3189	2.51622	1.19669	0.464651	0.0234534	0.100343	1.021e-08	0	0	0
ZHU	Pho4	0.3 nM gEMSA	4482	1847.24	6.51	4.08266e-07	1.31679e-07	1.44018e-07	9.48832e-08	0.000674566	3.90334e-07	0.00205094	6.44685e-09	0	0
ZHU	Pho4	3 nM gEMSA	4218	1796.73	6.51	1.67692e-07	1.84959e-07	2.76983e-07	0.00386322	0.411147	0.000927746	0.00591743	2.15161e-08	0	0
ZHU	Pho4	30 nM gEMSA	4516	1913.65	6.51	0.000280012	0.000165101	4.47394e-07	0.00250503	0.0758934	0.000889177	0.0131849	0.0230971	0	0
ZHU	Pho4	all origins	740	1883.3	6.51	6.20111e-07	1.04402e-07	7.01434e-07	0.00025139	0.014727	0.00626001	0.0114811	0.0905324	0	0
ZHU	Put3	0.3 nM gEMSA	4482	1847.24	6.51	1.30068e-09	3.07141e-07	2.54389e-07	2.02091e-07	2.55704e-08	3.69768e-07	0.00646895	8.74117e-09	0	0
ZHU	Put3	3 nM gEMSA	4218	1796.73	6.51	4.37779e-07	2.78893e-07	3.18257e-07	3.60589e-07	6.71985e-08	1.38684e-07	2.19402e-09	8.88006e-11	0	0
ZHU	Put3	30 nM gEMSA	4516	1913.65	6.51	1.45168e-07	5.15445e-07	3.96748e-07	1.09316e-07	2.30779e-08	8.20059e-06	0.0829288	1.66792e-09	0	0
ZHU	Put3	all origins	740	1883.3	6.51	4.8228e-07	7.38717e-07	8.53901e-08	6.90527e-08	0.000427992	0.0363508	0.461054	1.07086e-08	0	0
ZHU	Rap1	0.3 nM gEMSA	4482	1847.24	7.22	1.23982e-07	0.000247926	1.14778	2.16302	0.340387	2.09527	0.148464	5.15434e-10	0	0
ZHU	Rap1	3 nM gEMSA	4218	1796.73	7.22	2.37886e-07	0.0198795	1.53049	2.33363	1.12213	2.67871	0.158146	7.97294e-09	0	0
ZHU	Rap1	30 nM gEMSA	4516	1913.65	7.22	3.20947e-07	0.00534793	1.0003	0.864914	0.120755	0.27198	0.135739	2.74673e-08	0	0
ZHU	Rap1	all origins	740	1883.3	7.22	0.000835995	0.42729	1.34989	1.86686	1.74175	0.0236884	0.130311	0.457081	0	0
ZHU	Rdr1	0.3 nM gEMSA	4482	1847.24	7.03	1.15864e-08	2.18707e-07	6.75952e-08	5.19358e-08	0.000246612	0.105061	0.0347772	1.4972e-08	0	0
ZHU	Rdr1	3 nM gEMSA	4218	1796.73	7.03	4.98034e-07	1.24268e-07	6.44576e-08	5.57233e-08	0.0428573	0.766554	0.545759	1.52155e-08	0	0
ZHU	Rdr1	30 nM gEMSA	4516	1913.65	7.03	4.9242e-07	5.78571e-07	6.30417e-07	4.06081e-07	0.000650352	0.0141515	0.121862	2.43128e-08	0	0
ZHU	Rdr1	all origins	740	1883.3	7.03	5.98066e-07	4.64439e-09	5.43135e-05	0.00895231	0.247047	0.927739	0.264923	1.81829e-09	0	0
ZHU	Rds1	0.3 nM gEMSA	4482	1847.24	8.04	2.48657e-07	2.08501e-07	2.26821e-05	2.94255e-08	3.93387e-07	1.19977e-08	6.78797e-09	0	0	0
ZHU	Rds1	3 nM gEMSA	4218	1796.73	8.04	3.45466e-07	3.48081e-07	7.85755e-05	3.60046e-08	1.63034e-08	0.00322213	1.50866e-08	0	0	0
ZHU	Rds1	30 nM gEMSA	4516	1913.65	8.04	1.90664e-07	1.12999e-07	2.3955e-05	1.29655e-06	1.07661e-05	2.43415e-09	3.86646e-08	0	0	0
ZHU	Rds1	all origins	740	1883.3	8.04	7.85898e-06	0.00164004	0.0133927	0.0325436	0.0695721	0.0421854	0.140219	0	0	0
ZHU	Rds2	0.3 nM gEMSA	4482	1847.24	7.14	8.85589e-08	1.45373e-07	7.31904e-07	0.042644	1.07438	0.0293786	0.673834	2.16399e-08	0	0
ZHU	Rds2	3 nM gEMSA	4218	1796.73	7.14	6.57709e-07	1.32332e-07	1.12874e-05	0.15264	1.94502	0.055992	0.698335	2.18101e-08	0	0
ZHU	Rds2	30 nM gEMSA	4516	1913.65	7.14	5.03777e-07	5.4495e-07	6.32151e-07	1.19108e-05	0.213902	0.11193	0.961527	6.08928e-10	0	0
ZHU	Rds2	all origins	740	1883.3	7.14	7.13281e-07	2.88061e-08	2.36105e-05	0.00550822	0.081332	0.0288259	2.63364e-09	1.97546e-08	0	0
ZHU	Rgt1	0.3 nM gEMSA	4482	1847.24	6.57	5.00025e-07	1.87127e-07	2.23669e-07	1.75851e-08	0.00377034	0.958703	0.0535512	0.2655	0	0
ZHU	Rgt1	3 nM gEMSA	4218	1796.73	6.57	3.06272e-07	2.8801e-07	3.15545e-07	4.97131e-09	0.0075407	1.14913	0.096837	0.278873	0	0
ZHU	Rgt1	30 nM gEMSA	4516	1913.65	6.57	3.39658e-07	4.48075e-07	1.18239e-07	1.12183e-08	0.000112531	0.568037	0.0137602	0.247585	0	0
ZHU	Rgt1	all origins	740	1883.3	6.57	0.00263048	0.0238358	0.0387405	0.0134477	0.0530788	0.105008	0.00592505	0.0255763	0	0
ZHU	Rph1	0.3 nM gEMSA	4482	1847.24	5.6	1.04611	0.0908501	0.316118	0.726174	2.1544	0.189105	0.087727	0.271882	6.01568e-09	0
ZHU	Rph1	3 nM gEMSA	4218	1796.73	5.6	1.58432	0.338873	1.09401	0.978749	1.70788	0.594201	0.453054	0.19892	0.257383	0
ZHU	Rph1	30 nM gEMSA	4516	1913.65	5.6	2.06044	0.437755	1.60755	1.61873	4.09966	0.825229	0.175667	0.240605	0.241002	0
ZHU	Rph1	all origins	740	1883.3	5.6	0.00670449	0.00709962	0.000992861	0.0160349	0.00656596	0.106448	0.0319277	0.0506611	6.37995e-09	0
ZHU	Rpn4	0.3 nM gEMSA	4482	1847.24	7.41	2.95468e-07	2.11279e-07	1.93839e-08	0.000789253	0.00172944	0.000417192	0.0112033	1.03133e-08	0	0
ZHU	Rpn4	3 nM gEMSA	4218	1796.73	7.41	3.5321e-07	3.27139e-07	3.07948e-07	0.000106047	0.0002199	0.000168091	0.012265	3.64965e-09	0	0
ZHU	Rpn4	30 nM gEMSA	4516	1913.65	7.41	6.13112e-07	1.15487e-07	2.40273e-08	3.03003e-05	0.00137842	7.93149e-05	0.0098493	9.67116e-09	0	0
ZHU	Rpn4	all origins	740	1883.3	7.41	7.58841e-07	6.43242e-05	5.3596e-05	0.0110163	0.00236651	0.0269178	0.604931	5.683e-09	0	0
ZHU	Rsc3	0.3 nM gEMSA	4482	1847.24	8.25	3.47796e-08	1.89195e-07	0.0402872	1.19477	3.98886	2.65022	1.16079	0	0	0
ZHU	Rsc3	3 nM gEMSA	4218	1796.73	8.25	1.0257e-07	2.89337e-06	0.0395017	0.888351	3.9763	2.03742	0.677066	0	0	0
ZHU	Rsc3	30 nM gEMSA	4516	1913.65	8.25	5.36412e-07	5.69598e-07	0.000350567	0.0397598	0.10348	0.405707	0.639884	0	0	0
ZHU	Rsc3	all origins	740	1883.3	8.25	4.45966e-09	1.1289e-06	0.000571121	0.155655	1.22569	0.740167	3.52527e-10	0	0	0
ZHU	Rsc30	0.3 nM gEMSA	4482	1847.24	9.03	6.53983e-08	1.68899e-08	1.18628e-09	0.502118	0.0144723	0.00257823	2.11826e-08	0	0	0
ZHU	Rsc30	3 nM gEMSA	4218	1796.73	9.03	1.49509e-07	3.8303e-08	1.03297e-06	0.481024	0.0291722	0.00313215	2.66931e-09	0	0	0
ZHU	Rsc30	30 nM gEMSA	4516	1913.65	9.03	4.96152e-07	3.49395e-08	2.82406e-08	7.3317e-06	2.61903e-05	0.00578432	2.1437e-08	0	0	0
ZHU	Rsc30	all origins	740	1883.3	9.03	7.20552e-08	5.33328e-08	6.36657e-07	0.0127539	0.0196516	0.0121986	0.239263	0	0	0
ZHU	Rtg3	0.3 nM gEMSA	4482	1847.24	7.32	1.87918e-08	4.39363e-08	8.22153e-05	0.0103402	0.0172632	0.0251845	1.012e-09	0	0	0
ZHU	Rtg3	3 nM gEMSA	4218	1796.73	7.32	8.45741e-08	0.000283729	0.013276	0.0783082	0.0540983	0.0845665	0.064502	0	0	0
ZHU	Rtg3	30 nM gEMSA	4516	1913.65	7.32	5.40761e-07	9.22847e-06	0.00239853	0.0471049	0.073692	0.194082	0.0567238	0	0	0
ZHU	Rtg3	all origins	740	1883.3	7.32	1.83533e-08	0.000117834	0.000994636	0.00243344	0.0687073	0.0515241	0.0541049	0	0	0
ZHU	Sfl1	0.3 nM gEMSA	4482	1847.24	5.43	29.8823	23.943	9.10294	4.90734	3.63192	6.15383	9.6769	1.3222	0.307668	0
ZHU	Sfl1	3 nM gEMSA	4218	1796.73	5.43	44.3527	37.628	16.7899	10.6618	5.77903	10.8942	11.7641	1.84022	0.315158	0
ZHU	Sfl1	30 nM gEMSA	4516	1913.65	5.43	45.805	39.3866	20.1649	13.3934	10.4749	11.1052	8.82314	0.723067	0.297367	0
ZHU	Sfl1	all origins	740	1883.3	5.43	0.0969941	0.344157	0.171847	0.0556109	0.039002	0.484769	0.220361	0.440926	2.53527e-08	0
ZHU	Sfp1	0.3 nM gEMSA	4482	1847.24	5.66	83.0311	67.0454	33.6688	17.3653	5.5811	4.16906	1.22556	1.19328	1.15692	0
ZHU	Sfp1	3 nM gEMSA	4218	1796.73	5.66	49.2651	38.6684	17.0123	11.8011	6.01277	4.20855	1.13613	0.347021	0.240532	0
ZHU	Sfp1	30 nM gEMSA	4516	1913.65	5.66	33.5527	24.5116	11.1638	9.15441	2.16983	1.86202	2.05646	0.920366	0.450598	0
ZHU	Sfp1	all origins	740	1883.3	5.66	10.419	7.47432	4.11094	2.02349	0.535632	0.383656	0.0178676	0.18094	0.441429	0
ZHU	Sip4	0.3 nM gEMSA	4482	1847.24	6.89	7.32553e-08	5.17871e-08	8.32736e-09	5.6293e-09	5.9208e-09	0.000249336	0.00254811	0	0	0
ZHU	Sip4	3 nM gEMSA	4218	1796.73	6.89	4.10959e-07	5.57552e-08	4.30508e-08	1.68288e-09	1.31468e-08	0.000771053	0.0167168	0	0	0
ZHU	Sip4	30 nM gEMSA	4516	1913.65	6.89	4.36919e-07	5.41653e-07	5.92018e-07	5.35624e-08	4.24191e-08	0.000279393	0.0128587	0	0	0
ZHU	Sip4	all origins	740	1883.3	6.89	6.2367e-07	1.2477e-09	1.9701e-05	0.00017731	0.0145398	0.00242936	0.0380995	0	0	0
ZHU	Skn7	0.3 nM gEMSA	4482	1847.24	6.77	1.56391e-06	9.48687e-08	9.89041e-08	2.56936e-08	5.56323e-08	2.49198e-05	0.0461454	0	0	0
ZHU	Skn7	3 nM gEMSA	4218	1796.73	6.77	1.5654e-06	1.79259e-07	1.45082e-07	1.50823e-08	5.5024e-08	9.72421e-05	0.0489239	0	0	0
ZHU	Skn7	30 nM gEMSA	4516	1913.65	6.77	1.66381e-06	7.9327e-08	5.91536e-07	5.72418e-07	2.59256e-09	0.000671683	0.154444	0	0	0
ZHU	Skn7	all origins	740	1883.3	6.77	1.79566e-06	1.53131e-07	7.35433e-08	2.52784e-05	0.00597449	0.0367105	0.324665	0	0	0
ZHU	Smp1	0.3 nM gEMSA	4482	1847.24	5.98	22.8354	7.36856	2.9717	2.85872	0.574191	0.112734	0.108196	3.84093e-09	0	0
ZHU	Smp1	3 nM gEMSA	4218	1796.73	5.98	23.8845	11.2111	5.12955	4.35863	0.598077	0.000244009	0.00288665	2.07293e-09	0	0
ZHU	Smp1	30 nM gEMSA	4516	1913.65	5.98	16.8667	6.01816	1.68896	1.88986	0.633826	0.0152592	0.0962634	9.5408e-10	0	0
ZHU	Smp1	all origins	740	1883.3	5.98	4.26032	2.3736	0.489674	0.0148183	0.0136025	0.027539	0.171031	1.41238e-08	0	0
ZHU	Spt15	0.3 nM gEMSA	4482	1847.24	6.53	147.522	68.3534	21.2127	4.1661	1.74788	0.663827	0.141208	0.212539	1.78361e-08	0
ZHU	Spt15	3 nM gEMSA	4218	1796.73	6.53	216.084	115.535	52.3808	18.1814	6.11238	1.35332	0.156449	1.8187e-09	5.59331e-09	0
ZHU	Spt15	30 nM gEMSA	4516	1913.65	6.53	195.818	100.465	38.7691	8.0823	5.29466	1.65592	1.02173	0.988645	1.14101e-08	0
ZHU	Spt15	all origins	740	1883.3	6.53	12.596	7.57237	4.3335	5.28946	4.57293	0.78478	0.362605	0.19892	2.53696e-08	0
ZHU	Srd1	0.3 nM gEMSA	4482	1847.24	6.07	0.000741255	0.0228326	5.81711e-05	0.0270125	0.0132084	0.0984914	0.220205	0.00187799	0.25166	0
ZHU	Srd1	3 nM gEMSA	4218	1796.73	6.07	0.0131518	0.0595377	2.71127e-06	0.00301339	0.000316676	0.0262182	0.38263	0.0257438	0.258665	0
ZHU	Srd1	30 nM gEMSA	4516	1913.65	6.07	2.26397e-06	0.00218096	4.80602e-06	2.40115e-05	0.000187372	0.000633482	0.0793835	0.00636351	0.242251	0
ZHU	Srd1	all origins	740	1883.3	6.07	0.110191	0.263531	0.0268184	0.128139	0.260087	0.225707	1.60955	0.329763	0.239153	0
ZHU	Stb3	0.3 nM gEMSA	4482	1847.24	6.76	7.15585	3.75861	2.49316	4.98523	3.24431	3.54508	0.9034	0.016823	5.15434e-10	0
ZHU	Stb3	3 nM gEMSA	4218	1796.73	6.76	4.74344	2.20182	1.74056	2.44312	1.15831	1.40238	0.246697	0.0778449	7.97294e-09	0
ZHU	Stb3	30 nM gEMSA	4516	1913.65	6.76	5.78813	3.17707	1.74486	3.00315	1.4056	1.31159	0.407306	2.31386e-08	2.74673e-08	0
ZHU	Stb3	all origins	740	1883.3	6.76	3.05464	1.76054	1.55317	0.939743	0.347586	0.13012	0.0615357	0.0142274	0.457081	0
ZHU	Stp2	0.3 nM gEMSA	4482	1847.24	6.79	4.95017e-07	2.62243e-07	3.01987e-08	3.07552e-08	1.41979e-05	0.000105705	0.000218273	2.53674e-09	7.49286e-09	0
ZHU	Stp2	3 nM gEMSA	4218	1796.73	6.79	2.88066e-07	3.74397e-07	3.85663e-08	1.10941e-08	2.5145e-06	6.99655e-06	0.0391566	0.132561	9.4675e-09	0
ZHU	Stp2	30 nM gEMSA	4516	1913.65	6.79	5.16606e-07	1.73336e-07	4.65869e-08	5.3543e-08	8.55111e-08	4.46483e-05	0.0021689	0.120694	3.73276e-08	0
ZHU	Stp2	all origins	740	1883.3	6.79	5.74035e-07	1.15928e-07	3.73478e-07	0.000199072	0.0388588	0.00703081	0.244621	0.353977	3.46017e-09	0
ZHU	Stp4	0.3 nM gEMSA	4482	1847.24	8.24	5.82581e-09	4.13996e-08	3.61164e-08	0.0564224	2.69862	0.00078927	9.56147e-10	2.16399e-08	0	0
ZHU	Stp4	3 nM gEMSA	4218	1796.73	8.24	5.31409e-07	1.07032e-07	1.88973e-06	0.286015	2.65449	0.00094963	0.100093	2.18101e-08	0	0
ZHU	Stp4	30 nM gEMSA	4516	1913.65	8.24	3.8925e-07	5.03277e-07	5.77353e-07	0.146965	2.77625	0.000603441	0.0899513	6.08928e-10	0	0
ZHU	Stp4	all origins	740	1883.3	8.24	6.79948e-07	3.49857e-07	0.00333088	0.0283862	0.497502	0.71407	0.0861742	1.97546e-08	0	0
ZHU	Sum1	0.3 nM gEMSA	4482	1847.24	2.86	1000	1000	1000	1000	1000	150.571	60.8807	41.0662	15.0316	4.67501
ZHU	Sum1	3 nM gEMSA	4218	1796.73	2.86	1000	1000	1000	1000	1000	203.231	84.6134	51.5125	20.498	3.47232
ZHU	Sum1	30 nM gEMSA	4516	1913.65	2.86	1000	1000	1000	1000	1000	164.216	65.6799	44.2691	12.9095	3.02
ZHU	Sum1	all origins	740	1883.3	2.86	19.2607	15.204	8.28199	5.72819	5.9656	6.04409	2.34064	1.70876	2.10352	0.0640411
ZHU	Sut2	0.3 nM gEMSA	4482	1847.24	5.07	9.31375e-08	2.08228e-09	1.6274e-08	3.63764e-08	2.89282e-07	3.42205e-09	1.01453e-05	0.0189566	0.0741253	0.0119987
ZHU	Sut2	3 nM gEMSA	4218	1796.73	5.07	6.5734e-08	3.57755e-08	5.90346e-08	9.05807e-08	4.57888e-06	5.78764e-06	0.000101188	0.0613148	0.0237743	0.0432466
ZHU	Sut2	30 nM gEMSA	4516	1913.65	5.07	8.20459e-08	1.08208e-07	3.39807e-08	1.75519e-07	2.81337e-06	1.67969e-07	0.000261754	0.00794888	0.0844266	0.0811087
ZHU	Sut2	all origins	740	1883.3	5.07	0.00451944	0.0110324	0.000591265	0.000174155	0.000937322	0.00108038	0.143809	0.0767049	0.0833438	0.0805692
ZHU	Tbf1	0.3 nM gEMSA	4482	1847.24	6.13	1.21339	0.199547	1.13291	0.724698	1.76579	1.82063	2.31224	0.472272	7.49286e-09	0
ZHU	Tbf1	3 nM gEMSA	4218	1796.73	6.13	0.346743	0.0110094	0.26137	0.396406	0.909881	0.938427	2.69677	0.735745	9.4675e-09	0
ZHU	Tbf1	30 nM gEMSA	4516	1913.65	6.13	0.153763	0.0177481	0.366204	0.876186	1.23512	1.22901	2.86703	0.919025	3.73276e-08	0
ZHU	Tbf1	all origins	740	1883.3	6.13	0.68106	0.165749	0.66134	1.00922	1.04893	1.06185	0.954434	0.257033	3.46017e-09	0
ZHU	Tbs1	0.3 nM gEMSA	4482	1847.24	8.31	1.66574e-07	1.30195e-07	1.07246e-07	0.00692337	0.234647	1.07539	1.43268e-08	1.05103e-09	0	0
ZHU	Tbs1	3 nM gEMSA	4218	1796.73	8.31	2.65088e-08	1.38586e-09	3.65879e-08	0.0114646	0.406147	1.63688	0.0740847	8.9645e-09	0	0
ZHU	Tbs1	30 nM gEMSA	4516	1913.65	8.31	2.06605e-07	9.41972e-09	2.6276e-07	0.107577	0.346605	1.21056	2.80256e-08	9.27329e-11	0	0
ZHU	Tbs1	all origins	740	1883.3	8.31	1.51432e-07	1.41911e-07	3.93983e-07	0.00920916	0.0249341	0.133086	3.68804e-10	3.52607e-09	0	0
ZHU	Tea1	0.3 nM gEMSA	4482	1847.24	8.39	3.42456e-07	0.000131883	0.016792	0.0285642	0.00738211	1.13671e-09	1.78361e-08	0	0	0
ZHU	Tea1	3 nM gEMSA	4218	1796.73	8.39	3.11672e-08	0.000168483	0.0267798	0.00243226	0.0287843	0.157348	5.59331e-09	0	0	0
ZHU	Tea1	30 nM gEMSA	4516	1913.65	8.39	7.40375e-07	0.00189083	0.293474	0.39396	0.628666	1.1396e-08	1.14101e-08	0	0	0
ZHU	Tea1	all origins	740	1883.3	8.39	0.119799	0.383968	0.333474	0.803491	0.186296	5.63681e-09	2.53696e-08	0	0	0
ZHU	Tec1	0.3 nM gEMSA	4482	1847.24	5.03	0.000120035	5.94264e-06	4.45333e-07	1.80683e-06	0.0052092	0.215497	2.93956	0.214485	0.101906	0.174602
ZHU	Tec1	3 nM gEMSA	4218	1796.73	5.03	0.000124376	1.41835e-06	7.92947e-06	9.43658e-05	0.0832583	0.765938	4.31504	0.279852	0.0051252	7.83128e-10
ZHU	Tec1	30 nM gEMSA	4516	1913.65	5.03	1.01124e-05	1.06083e-05	1.89056e-05	0.000364932	0.0506149	0.474277	3.22551	0.323413	0.0300064	0.466458
ZHU	Tec1	all origins	740	1883.3	5.03	0.111843	0.200808	0.245441	0.132148	0.0971073	0.100577	0.4802	0.975323	0.125429	0.464412
ZHU	Tye7	0.3 nM gEMSA	4482	1847.24	7.64	4.45055e-07	1.90653e-07	0.260573	4.68241	15.5202	3.09172	1.13671e-09	1.78361e-08	0	0
ZHU	Tye7	3 nM gEMSA	4218	1796.73	7.64	6.38487e-09	6.91603e-07	0.536759	4.57626	15.0064	2.99248	1.43348e-08	5.59331e-09	0	0
ZHU	Tye7	30 nM gEMSA	4516	1913.65	7.64	4.08383e-07	4.6452e-07	0.000530059	0.601707	11.7154	2.61263	1.1396e-08	1.14101e-08	0	0
ZHU	Tye7	all origins	740	1883.3	7.64	6.4263e-07	5.48872e-06	0.00479149	0.000633996	0.332446	0.0706009	5.63681e-09	2.53696e-08	0	0
ZHU	Ume6	0.3 nM gEMSA	4482	1847.24	7	1.47101e-07	1.69201e-07	2.17807e-07	1.44137e-07	6.39724e-05	3.52801e-05	0.0705387	0.116849	1.78361e-08	0
ZHU	Ume6	3 nM gEMSA	4218	1796.73	7	1.47571e-08	3.27146e-08	6.25782e-08	2.57995e-08	2.93407e-05	2.77545e-07	0.00334766	0.126434	5.59331e-09	0
ZHU	Ume6	30 nM gEMSA	4516	1913.65	7	4.49697e-07	4.61652e-07	7.92514e-08	9.33988e-09	2.64278e-06	5.83259e-05	0.0526016	0.19575	1.14101e-08	0
ZHU	Ume6	all origins	740	1883.3	7	9.83406e-07	3.82802e-05	0.00659082	0.0405762	0.101469	0.0696695	0.0301064	0.0422471	2.53696e-08	0
ZHU	Usv1	0.3 nM gEMSA	4482	1847.24	7.03	1.90749e-07	2.41951e-08	8.81008e-08	0.000178279	0.000361306	0.00395239	0.0367148	0.0941637	8.30861e-09	0
ZHU	Usv1	3 nM gEMSA	4218	1796.73	7.03	3.92687e-07	3.71213e-07	2.06717e-06	0.00273501	0.00340058	0.00269856	0.087052	0.0984672	4.89227e-09	0
ZHU	Usv1	30 nM gEMSA	4516	1913.65	7.03	1.53413e-07	5.52516e-08	1.55509e-06	7.96274e-05	0.0145074	0.0243188	0.126871	0.0884189	2.20125e-08	0
ZHU	Usv1	all origins	740	1883.3	7.03	1.03939e-05	1.37785e-05	0.000264448	0.00673396	0.0192207	0.0128866	0.0289811	0.0859342	1.4889e-08	0
ZHU	Xbp1	0.3 nM gEMSA	4482	1847.24	6.8	6.26946e-07	2.42971e-07	1.26061e-07	1.22172e-05	0.0768187	0.000189039	0.00326619	8.74117e-09	0	0
ZHU	Xbp1	3 nM gEMSA	4218	1796.73	6.8	2.88852e-07	2.86101e-07	3.2979e-07	9.46325e-06	0.0617798	1.30188e-06	0.00368107	8.88006e-11	0	0
ZHU	Xbp1	30 nM gEMSA	4516	1913.65	6.8	3.26128e-08	4.30849e-07	1.27407e-07	3.03527e-07	0.00987864	0.00031734	0.0160092	1.66792e-09	0	0
ZHU	Xbp1	all origins	740	1883.3	6.8	4.26018e-07	0.000351529	0.0046131	0.0285567	0.172998	0.0150748	0.106828	1.07086e-08	0	0
ZHU	Yap1	0.3 nM gEMSA	4482	1847.24	6.07	26.8325	13.4396	2.40617	0.417588	0.669114	0.308816	0.00574245	9.16029e-10	2.4708e-09	0
ZHU	Yap1	3 nM gEMSA	4218	1796.73	6.07	29.8289	11.6356	2.07723	0.00770067	0.145657	0.0370821	0.00682689	1.6808e-08	1.19319e-08	0
ZHU	Yap1	30 nM gEMSA	4516	1913.65	6.07	20.3649	11.2474	2.54619	0.239392	0.607783	0.162634	0.0122935	4.68935e-10	1.05121e-08	0
ZHU	Yap1	all origins	740	1883.3	6.07	3.20509	1.61191	1.30545	0.487775	0.263516	0.0427428	0.145637	5.78779e-09	1.60302e-09	0
ZHU	Yap6	0.3 nM gEMSA	4482	1847.24	7.71	2.91308e-08	0.00421926	0.00754706	0.0773132	0.00362508	0.00867175	1.00613e-08	0	0	0
ZHU	Yap6	3 nM gEMSA	4218	1796.73	7.71	1.11768e-07	0.00633447	0.000485951	0.0635917	0.0131243	0.00954463	1.92279e-08	0	0	0
ZHU	Yap6	30 nM gEMSA	4516	1913.65	7.71	2.0104e-07	0.00292813	0.000394246	0.06398	0.0429009	0.037433	1.34585e-08	0	0	0
ZHU	Yap6	all origins	740	1883.3	7.71	0.0284648	0.0241267	0.0252806	0.314829	0.0341072	0.096459	9.03816e-10	0	0	0
ZHU	Ybr239c	0.3 nM gEMSA	4482	1847.24	5.82	3.02064e-07	9.52148e-08	8.05812e-09	7.42505e-08	4.56762e-08	1.61313e-08	1.36216e-06	1.75953e-08	1.30899e-08	0
ZHU	Ybr239c	3 nM gEMSA	4218	1796.73	5.82	2.6239e-07	1.0755e-07	8.71178e-08	1.35118e-07	2.99841e-07	7.72426e-06	0.00267765	0.0112015	0.130658	0
ZHU	Ybr239c	30 nM gEMSA	4516	1913.65	5.82	1.47671e-07	2.53056e-08	1.09337e-08	1.30397e-07	8.35064e-08	2.19706e-08	8.07338e-05	0.00741081	0.00256921	0
ZHU	Ybr239c	all origins	740	1883.3	5.82	0.00235994	0.000614302	0.0350239	0.0499404	0.0156028	0.0218205	0.0057065	0.00711332	0.0464345	0
ZHU	Ydr520c	0.3 nM gEMSA	4482	1847.24	6.29	2.62449e-07	1.42509e-08	2.40268e-09	3.75007e-06	0.0153534	0.551243	1.35222	0.481472	6.68941e-09	0
ZHU	Ydr520c	3 nM gEMSA	4218	1796.73	6.29	3.85672e-07	4.28355e-08	2.76252e-08	3.77277e-05	0.0932757	0.883272	3.19642	0.712143	6.42712e-09	0
ZHU	Ydr520c	30 nM gEMSA	4516	1913.65	6.29	1.2815e-07	3.4034e-08	7.38229e-08	2.74758e-05	0.0433096	1.20333	2.1336	0.836757	2.3208e-08	0
ZHU	Ydr520c	all origins	740	1883.3	6.29	0.000496537	0.000404204	0.0152234	0.0340494	0.1016	0.258586	0.58057	0.283808	4.74282e-09	0
ZHU	Yer130c	0.3 nM gEMSA	4482	1847.24	5.92	0.00837782	0.062753	0.00422016	0.0032894	0.00407045	0.325488	0.534285	0.505629	0.226794	0
ZHU	Yer130c	3 nM gEMSA	4218	1796.73	5.92	0.102298	0.0723744	0.00725872	0.0079358	0.00239895	0.299611	0.14383	0.143815	0.236846	0
ZHU	Yer130c	30 nM gEMSA	4516	1913.65	5.92	0.366278	0.448821	0.161724	0.0454069	0.0327066	0.28509	0.262309	0.451015	0.213667	0
ZHU	Yer130c	all origins	740	1883.3	5.92	0.0859171	0.00143178	0.00133494	0.00213975	0.0404752	0.209654	0.829539	0.164315	0.440415	0
ZHU	Ygr067c	0.3 nM gEMSA	4482	1847.24	8.65	1.02995e-08	2.43724e-05	0.000177955	0.0886404	0.00243619	0.208196	0	0	0	0
ZHU	Ygr067c	3 nM gEMSA	4218	1796.73	8.65	1.62222e-08	0.000655057	0.000699653	0.0415421	0.0128955	0.064502	0	0	0	0
ZHU	Ygr067c	30 nM gEMSA	4516	1913.65	8.65	5.00094e-07	0.000693144	0.00735576	0.143452	0.0136756	0.0567238	0	0	0	0
ZHU	Ygr067c	all origins	740	1883.3	8.65	1.21664e-06	0.000637266	0.0105106	0.145897	0.41479	1.68563e-08	0	0	0	0
ZHU	Ykl222c	0.3 nM gEMSA	4482	1847.24	6.34	1.68877e-07	1.33986e-07	2.42086e-07	1.143e-06	0.000115963	0.0325456	0.134626	0.163319	0	0
ZHU	Ykl222c	3 nM gEMSA	4218	1796.73	6.34	2.92824e-07	2.27864e-07	3.41073e-07	1.18126e-05	0.00177889	0.117155	0.0488464	0.171605	0	0
ZHU	Ykl222c	30 nM gEMSA	4516	1913.65	6.34	3.41401e-07	4.07237e-07	2.15156e-07	8.85213e-08	0.00156343	0.368119	0.0101203	0.152235	0	0
ZHU	Ykl222c	all origins	740	1883.3	6.34	8.08995e-07	2.0145e-06	0.00344817	0.0047106	0.0259426	0.339149	0.0666327	0.859543	0	0
ZHU	Yll054c	0.3 nM gEMSA	4482	1847.24	5.96	4.23183e-07	2.05617e-07	2.45802e-07	7.33323e-08	1.09563e-09	3.22619e-09	1.89124e-08	0.0234773	1.13395e-08	0
ZHU	Yll054c	3 nM gEMSA	4218	1796.73	5.96	3.02862e-07	2.52836e-07	3.35953e-07	2.69979e-07	2.22926e-08	8.07704e-09	3.96219e-07	0.00941868	7.15432e-09	0
ZHU	Yll054c	30 nM gEMSA	4516	1913.65	5.96	4.29945e-07	3.46438e-07	1.28923e-07	4.72139e-08	1.05399e-08	1.69937e-08	2.45502e-05	0.0452643	3.22547e-08	0
ZHU	Yll054c	all origins	740	1883.3	5.96	7.35565e-07	2.92123e-08	2.11311e-06	0.00129157	0.00341975	0.00398165	0.0109708	0.14236	0.0540141	0
ZHU	Yml081w	0.3 nM gEMSA	4482	1847.24	7.73	2.58826e-08	6.17708e-08	1.182e-08	1.29147e-05	0.0940033	0.0462142	2.16649e-09	0	0	0
ZHU	Yml081w	3 nM gEMSA	4218	1796.73	7.73	9.44719e-08	4.78438e-08	1.03773e-09	1.4755e-06	0.0960112	0.0999074	0.219582	0	0	0
ZHU	Yml081w	30 nM gEMSA	4516	1913.65	7.73	4.55219e-07	4.2834e-07	7.99144e-07	9.45347e-05	0.225098	0.0390261	7.22328e-09	0	0	0
ZHU	Yml081w	all origins	740	1883.3	7.73	8.9913e-06	0.000237835	0.00290816	0.0440241	0.0650939	0.296672	0.538201	0	0	0
ZHU	Ynr063w	0.3 nM gEMSA	4482	1847.24	6.98	5.04347e-07	2.09979e-07	9.97967e-05	0.309339	0.806903	0.168937	0.00985242	1.05103e-09	0	0
ZHU	Ynr063w	3 nM gEMSA	4218	1796.73	6.98	2.51113e-08	6.91991e-08	0.000545732	0.247039	0.898054	0.120989	1.70435e-08	8.9645e-09	0	0
ZHU	Ynr063w	30 nM gEMSA	4516	1913.65	6.98	3.70984e-07	4.62982e-07	8.49053e-07	0.0272748	0.220936	0.130613	0.00862244	9.27329e-11	0	0
ZHU	Ynr063w	all origins	740	1883.3	6.98	6.72049e-05	0.0145425	0.0108752	0.299906	0.131551	0.112208	0.106649	0.457336	0	0
ZHU	Yox1	0.3 nM gEMSA	4482	1847.24	5.71	27.1451	9.71354	6.25836	5.12999	0.689868	0.219155	0.294712	0.342092	0.475083	0
ZHU	Yox1	3 nM gEMSA	4218	1796.73	5.71	25.4585	8.97641	6.75289	6.44224	1.47078	1.23976	1.01164	0.0783311	0.483772	0
ZHU	Yox1	30 nM gEMSA	4516	1913.65	5.71	21.4657	8.48449	7.28897	8.04706	1.28334	2.31223	1.088	0.0664497	5.86089e-09	0
ZHU	Yox1	all origins	740	1883.3	5.71	2.01065	0.80236	1.10357	0.510487	0.00734314	0.433404	0.0253835	0.306528	2.18806e-08	0
ZHU	Ypr013c	0.3 nM gEMSA	4482	1847.24	5.37	0.332029	1.38535	2.48403	0.119959	0.141227	0.338049	0.303222	0.637827	0.0953345	3.57277e-09
ZHU	Ypr013c	3 nM gEMSA	4218	1796.73	5.37	0.0323049	0.614383	0.823317	0.0112694	0.12396	0.0229264	0.0281328	0.322122	0.000783047	1.28763e-08
ZHU	Ypr013c	30 nM gEMSA	4516	1913.65	5.37	0.00892816	0.293319	1.1259	0.0187134	0.0340232	0.00610051	0.00274864	0.0809101	0.0147471	1.37335e-08
ZHU	Ypr013c	all origins	740	1883.3	5.37	0.274991	0.707446	0.999624	0.164664	0.341715	0.0355248	0.0620257	0.0193919	0.0383072	1.57734e-08
ZHU	Ypr015c	0.3 nM gEMSA	4482	1847.24	7.15	0.0678007	1.09584	0.117976	0.0359822	0.00227783	0.0107987	0.0235627	0.151849	0	0
ZHU	Ypr015c	3 nM gEMSA	4218	1796.73	7.15	0.0565413	0.0585571	0.0226026	0.000356769	0.00780063	0.0136476	7.99659e-09	1.43348e-08	0	0
ZHU	Ypr015c	30 nM gEMSA	4516	1913.65	7.15	0.00127292	0.0160212	0.000338337	8.52165e-05	0.0077947	0.161587	0.0617625	1.1396e-08	0	0
ZHU	Ypr015c	all origins	740	1883.3	7.15	0.731505	0.294064	0.13794	0.0263326	0.176009	0.143401	0.553464	5.63681e-09	0	0
ZHU	Ypr196w	0.3 nM gEMSA	4482	1847.24	6.03	9.93145e-07	4.32635e-08	2.14175e-07	8.08179e-08	0.000350747	0.00266951	0.0266024	1.8526e-08	0	0
ZHU	Ypr196w	3 nM gEMSA	4218	1796.73	6.03	1.39218e-06	1.18317e-07	7.43067e-08	4.63482e-08	0.0015493	0.00158065	0.000660854	4.09335e-09	0	0
ZHU	Ypr196w	30 nM gEMSA	4516	1913.65	6.03	1.11921e-06	5.88762e-08	4.64641e-07	5.86556e-07	7.31741e-06	9.25619e-06	9.69184e-05	2.08332e-08	0	0
ZHU	Ypr196w	all origins	740	1883.3	6.03	1.6222e-06	4.6505e-06	2.15928e-05	0.00456869	0.0121905	0.00832889	0.20542	0.140454	0	0
ZHU	Yrm1	0.3 nM gEMSA	4482	1847.24	7.59	7.81146e-07	2.47048e-08	5.74753e-08	4.97631e-08	0.00190955	0.111658	2.16399e-08	0	0	0
ZHU	Yrm1	3 nM gEMSA	4218	1796.73	7.59	1.10338e-06	5.22803e-07	1.33527e-07	3.42387e-08	0.00313355	0.121976	2.18101e-08	0	0	0
ZHU	Yrm1	30 nM gEMSA	4516	1913.65	7.59	1.49899e-06	3.94211e-07	5.78557e-07	5.80344e-08	0.0292431	0.0472853	6.08928e-10	0	0	0
ZHU	Yrm1	all origins	740	1883.3	7.59	1.93445e-06	8.34941e-07	0.0149286	0.274841	0.927958	0.0427543	1.97546e-08	0	0	0
ZHU	Yrr1	0.3 nM gEMSA	4482	1847.24	7.65	6.8275e-08	4.72406e-08	1.61108e-08	9.25522e-05	0.00385748	0.0910443	0.128112	3.84093e-09	0	0
ZHU	Yrr1	3 nM gEMSA	4218	1796.73	7.65	1.39874e-07	3.34656e-08	1.07788e-08	8.93379e-05	0.00594608	0.104931	0.138233	2.07293e-09	0	0
ZHU	Yrr1	30 nM gEMSA	4516	1913.65	7.65	5.0996e-07	5.5962e-07	1.19016e-08	0.000309796	0.00128312	0.0738791	0.114772	9.5408e-10	0	0
ZHU	Yrr1	all origins	740	1883.3	7.65	0.0205135	0.108962	0.102607	0.481178	0.216598	0.350146	0.327792	0.239656	0	0
