# Supplementary material for: A Link between ORC-Origin Binding Mechanisms and Origin Activation Time Revealed in Budding Yeast
Source: PLoS Genet. 2013 Sep 12;9(9):e1003798. doi: 10.1371/journal.pgen.1003798 (PMC3772097; doi:10.1371/journal.pgen.1003798)
Supplement: Table S2 — Yeast origins analyzed in this study. Origins within the three groups—‘chromatin-dependent’, DNA-dependent and ‘Weak’—used for more detailed analyses are listed. (XLS) [file pgen.1003798.s014.xls]

## Sheet: gEMSA origins used in analyses
Name	type	orc2-1/ORC2	GROUP	app kd/ARS317	origin's app kd / ARS317's app Kd	total gEMSA log2 Cy3/Cy5	Binding site satus
ARS728	Weak	-0.111878	0	1.3	1.12115	37.1896	Confirmed
ARS1325	Weak	-0.0789266	0	8.4	8.43401	23.8135	Confirmed
ARS911	Weak	-0.0462614	0	7.38832	11.6837	52.5663	Confirmed
ARS1329	Weak	0.00424364	0	9.46862	10.2749	48.3079	Confirmed
ARS512	Weak	0.0219036	0	5.28407	7.36638	16.556	Confirmed
ARS920	Weak	0.056581	0	1.66033	1.15754	-8.229	Confirmed
ARS604	Weak	0.0723168	0	9.3	8.16509	30.0921	Confirmed
ARS1004	Weak	0.114301	0	12.0836	12.3446	13.5707	Confirmed
ARS818	Weak	0.161028	0	12.4914	12.5707	48.2817	Confirmed
ARS716	Weak	0.168841	0	7.17344	5.24584	41.5286	Confirmed
ARS214	Weak	0.198336	0	4.23593	5.52947	0.186412	Confirmed
ARS822	Weak	0.200622	0	20.7741	34.8251	-9.04355	Confirmed
ARS809	Weak	0.216409	0	No binding	No binding	-0.295928	Confirmed
ARS1413	Weak	0.221319	0	43.6991	56.0439	22.5848	Confirmed
ARS1411	Weak	0.231207	0	.	.	16.6768	Predicted ORCACS
ARS720	Weak	0.242431	0	.	.	10.7287	Predicted ORCACS
ARS1622	Weak	0.252392	0	.	.	-24.5182	Predicted ORCACS
ARS922	Weak	0.255293	0	.	.	13.9232	Predicted ORCACS
ARS1114.5	Weak	0.26914	0	.	.	47.8522	Predicted ORCACS
ARS1427	Weak	0.269883	0	.	.	43.0727	Predicted ORCACS
ARS707	Weak	0.287379	0	.	.	52.892	Confirmed
ARS435	Weak	0.288036	0	.	.	10.2638	Predicted ORCACS
ARS731	Weak	0.29206	0	.	.	-12.7227	Confirmed
ARS446	Weak	0.293678	0	.	.	27.677	Predicted proACS
ARS110	Weak	0.294983	0	.	.	59.49	Predicted proACS
ARS513.7	Weak	0.297202	0	.	.	-16.6591	Predicted nimACS
ARS1015	chromatin-dependent	0.806581	0	8.6	8.44605	0.890147	Confirmed
ARS815	chromatin-dependent	0.808469	0	.	.	1.08633	Predicted ORCACS
ARS1114	chromatin-dependent	0.816891	0	5.2	4.45381	42.5164	Confirmed
ARS1307	chromatin-dependent	0.824747	0	13.1	11.1981	-6.72742	Confirmed
ARS305	chromatin-dependent	0.825756	0	4.5	4.42438	27.15	Confirmed
ARS1513	chromatin-dependent	0.829983	0	9.6	7.53228	3.9268	Confirmed
ARS428	chromatin-dependent	0.830541	0	9.4	12.255	36.0671	Confirmed
ARS447	chromatin-dependent	0.839275	0	.	.	16.0306	Predicted ORCACS
ARS1116	chromatin-dependent	0.839832	0	19	24.7508	-19.3677	Predicted proACS, nonessential
ARS609	chromatin-dependent	0.857313	0	.	.	16.6623	Confirmed
ARS1332	chromatin-dependent	0.876025	0	3.42289	4.72139	39.0121	Confirmed
ARS516	chromatin-dependent	0.878494	0	2.66155	3.71396	27.3548	Confirmed
ARS105	chromatin-dependent	0.884703	0	No binding	No binding	49.9858	Confirmed
ARS1521	chromatin-dependent	0.940022	0	5.37768	12.0583	25.35	Confirmed
ARS1528	chromatin-dependent	0.946765	0	50	50	44.937	Confirmed
ARS1529.5	chromatin-dependent	0.979557	0	19.6372	25.6338	31.9069	Confirmed
ARS1005	chromatin-dependent	1.02665	0	No binding	No binding	-1.88335	Confirmed
ARS1016	chromatin-dependent	1.04617	0	.	.	-3.20795	Predicted ORCACS
ARS1618.5	chromatin-dependent	1.10715	0	.	.	-35.0501	No predicted sequence
ARS219.5	chromatin-dependent	1.27368	0	No binding	No binding	14.3895	Confirmed
ARS1123	DNA-dependent	0.948239	1	1.25828	1.65228	227.981	Confirmed
ARS317	DNA-dependent	1.01439	1	.	.	275.687	Confirmed
ARS514	DNA-dependent	1.06042	1	0.646036	0.800187	277.808	Confirmed
ARS1324	DNA-dependent	0.800688	2	No binding	No binding	61.4389	Confirmed
ARS437	DNA-dependent	0.809624	2	.	.	76.5239	Predicted ORCACS
ARS1308	DNA-dependent	0.813171	2	.	.	102.925	Predicted ORCACS
ARS224	DNA-dependent	0.843215	2	6.03286	1.71918	132.704	Confirmed
ARS442	DNA-dependent	0.862075	2	3.9	3.93204	147.729	Confirmed
ARS1118	DNA-dependent	0.867929	2	3.4	1.38203	83.595	Confirmed
ARS423	DNA-dependent	0.871634	2	0.647843	0.904007	77.9748	Confirmed
ARS1625	DNA-dependent	0.8888	2	.	.	92.2958	Confirmed
ARS1011	DNA-dependent	0.981678	2	2.12435	1.48104	92.855	Confirmed
ARS202	DNA-dependent	0.997433	2	3.36305	1.96802	88.6055	Confirmed
ARS1008	DNA-dependent	1.0005	2	.	.	102.963	Predicted ORCACS
ARS422	DNA-dependent	1.0029	2	0.945585	1.31822	79.053	Confirmed
ARS1021	DNA-dependent	1.00338	2	2.4	2.39481	161.128	Confirmed
ARS1420	DNA-dependent	1.00951	2	1.65767	2.38411	149.154	Confirmed
ARS1320	DNA-dependent	1.06676	2	2.78516	2.80286	121.697	Confirmed
ARS441	DNA-dependent	1.08609	2	1.0936	0.326711	145.647	Predicted ORCACS
ARS409	DNA-dependent	1.10245	2	.	.	77.8993	Predicted ORCACS
ORCACS from Eaton et al, 2010
proACS from Nieduszynski et al, 2006
nimACS from Xu et al, 2006
