# Supplementary material for: A Link between ORC-Origin Binding Mechanisms and Origin Activation Time Revealed in Budding Yeast
Source: PLoS Genet. 2013 Sep 12;9(9):e1003798. doi: 10.1371/journal.pgen.1003798 (PMC3772097; doi:10.1371/journal.pgen.1003798)
Supplement: Table S3 — DNA sequences used for functional ARS assays in Figure S7. (XLS) [file pgen.1003798.s015.xls]

## Sheet: Plasmid loss constructs
core origins
422	AATGTCCAAGGGCTTTCCAGGAGGTCAGTATATTCAAAGCCAAAATAATTAATGTTTTGGTCTGAATTTTTATTTTTCAAAAATGAGGTGAAAACCTCCAACGAAACTTTTTAATTAAAACCATCCGATACAGAATTTTAAATCATCTAAAGCATTTATTCGGCATTTTATCCTTGAATAACGTACTATGCAACTCATATAAATACTACAATATACTTTCTCTTTAGGAAATTCGTAGCTATCAAC
428	AGAGTCGGTGGCATTTATTTTATTTTTAGTATTTTTTTATACGTGCGTATTCTATTGTTCATTTTTTTACCAATTTTTTTTTTATTTTTATATTTTGTTTCTTGCGTGGAGTTTTTACAGGAAGTTAATCACAACAGAGGGTTCAATCTCCAAGGCATAAAATAAACAAAAATTGTAATAGTTAGCAACTGCAATACGAATTAAAATTTGAGGAAAAATCTAGTATTGTTCACACGAGCCAATGCTCTGA
514	TTTTAACTGTGTTGCCTTCCCTTGCTCGCAACTATGCTACGCTATATTGTACTCTTGAATTTTATTTATGTTTTGTTCCCAGCGGGCATCTTTCAATAAAATGAACTCAAGAAGAAGTAAATAATAACAAGCTATAATGGGTGGCCATTTGTGATCAAATTTGGAGTGAAACACGTATGATTATGTTTGAACTCTCTTTCTTTGATACGAAACCTCAAGCGACGTAGGTGATGGATATATTCACAA
1021	CCGGATTCATAAATCCACGTATTTTACCTGCATCTTTATTGAGTGCTTAGTAAAAGTCAGTTGGTGAAATTCCGCAGATAAAACAGCATATTAGTTGCCTGAAAATAGCCTTATGTGTTGGTTTGATACGTCTTTGTCATTATATACCCAAAGGTTTGTAGTTCATGTTGCGGGTTGGTATGAATAAATTTTTCGTATTTAGTGATTATAATACTTATTACCCATTTCGGCGGCTAATAAGGAATCTGCTAAGATAGGTAAATGTACAATACCATCAATGGCTTCTAAAAGTTTTCAAAGAAGTGGGATAAGGGATGAAAGTTGTGCGTGTGTTGGTTACTTAGGTTCTAATTTGGCTTCAATTTGAAGTGAGATGTTTTGTTTAACATTAGTTTCAAA…
1307	TGAAATTGGTTTTGTTTTGCAAAATATTTATGTTTTGTTAATCTCCTCTACCCTTTCAATGCTTGAAAAATACTTTCAACTTTTCGATTGGGTGATGAAAAAAAGACAAATAGTGTAAAGGGTTCAAAAATAAATAACAAGCAAGAGAAAGGGACTTTGCTTTTCTCATTTAGTCACCAGTAAGTTATGTCATGGTGTAGAATAACGAATTACAGAAAACTAATATAACTGATGAAAGACCAGGGAGTAA
1332	TTAGCAAGGTGTCGAATCAAGTTATACTAGATAGGAGGATTTCATAATGAATAATGCTTTAAAATGGTTCTCACCTTTATTTTATCATTTTCTTCTTTTCTTCTGCTATTGATTTGGTAGTGTTCGGGTTAATTCATTTTTTTGTTCAATAACAAGAACCAAACATAAAAAAAAATACTTTAAGAATAAACAAGACTGATGAAGCATAGATCATATTATTAGAGCGCGTAAGGTATG
1513	ATTTGAAATCTGGACTAGGCGCAAAGTTTTGGGGCTCGGGTATAGAATCTAGTGCTGATATCATACCTAAATAATCCGTTACTATTTCCTTCAGTTCTAGATTTTTATTTTAGTATTTATTTTCCACATATTAACATATGTTTAAAGGATTTTTTCATAGTTAGATTTGTTTAAAGATTTAATATGGTGACAAAAGGTAAAAAGAGAAAAATAACAAAAAAAAGGAAAAAAGAAGAAAATAAGGGATCG
1529.5	CATCAGCAATAAAAGAATGCCGTTGTGACACTTAAATAGTCATATCACATGCGGATACACTTCTAATACACTAGTCTTCTTTCACTGCCCTTTATTTATAAGACTCATGTCCAGTCTATTTTTTTTTTAAAAAAAAAGACTTTCAAGCTTTTTACAACTTGATATTCTAATATGAATAATGAATAATGAATAATTTAATTAATTGTTTTGTTTAAATTTTGTTCGGTCTCGGCTATATTTGGAAGAAAAATAGCCAGTACATACTTTCTACCACTTTCGCTCAATTATCAATAAAAACATTTAATCGAAAGTCATTCAAACTGAAAACTTCAAAAGTCATTTTTTTATTGCTTCCCATTCCAATCACAATTATGCTTTGAGCCAATTTCAGTAAAACTT…
1625	TATCCGCTTTGTAAGCACATCTTGTTTTAATGTGTATGAATTTTTATATTTGGTTCGAAAATTATGACATTCGGCCAAGAAACTTTCAGAGGAGCTGTGTATTAGCAGATGGTAAGCGCACGTTGAAAATGCTGAATATTATTAATTTAGACATACCTTGATGGCTGAACAGTAGTCAGAAAATTAAAAAAAAAAAAAAAGCGCTTATTACGGCGTATACACGTAACTATATAGACGTAGATCATTGAAT
expanded origins
422	TGAATAACTTATCATTCTTTTTAATACCTTCAACGTGTACCTCTTCCATAATACGTCTCTGTAATTCCTCCAGCCGCATATAAGTTTTGTGTGGGTTATTCAAATGGCTTGACCATAGCTTGAATCCAGATTTTTTGACAGCATTTTCCTCCTTGGGTCTAAGAATCCTTTCCAAAATTTTTCTCTGGAGACTCTTTTCACGACGTTTAACTTCCAGTAGGCTTCTATTACTGTGGAACGCTCTCTTCCACATGTAACATTTATATACATTCATTATCTGCCTCCTTAAACTTTCAGGGTCCATCAAGTACCTCTTTATTAAAAGCATTTTTCATTCGCTCATCCTTAAACTGGAAAGGCATAAGGAAACTGTCAGAATATATAAATAGAGGTGTAAAA…
428	TGCTCAAGCTCAGTAAGTTCACGGGAAAATCAAAAAGGAGATGCAACATTTGATAATGATGCTATGATAGCCGACCTTCTAAACATAGGCGGACTCGAAGTAGAGAAGGCATCCAATGGCCATATTGAGCTCATAGGCGAGTGATTATTTGATATTCCAGAAGAATCATTATCGTCTTTTAAAGGAAAATATGATCGTTTGCGAAAAAATAGAAGCACTTTACTACTTGAATTGTCATAGAATAGTAGGAAAACCTACTTAGTCAGCGAAGATCAACTTGGAATATCGTATGATGAGATGGAGAAAAATTTAGGGGCCGAAATGGATGGATCCACTTGAGAGAGGATCAAGGAATACTGAAGTGCAGCTGACGATCCAGTCAGCGACATCTGTCTTTTT…
514	ATAAAGAAACGTTTTGTGAATTCCGATGTGCCTGGTTAAGGGCGGACTTTGGACTGACTTATGCTTTTCTCTTTTGCACCAATATTGAGTCACATACTGGGATGCTAGTCCGGACTATGGATATTTTCTTCTGTAAAGGGTAGTGAAAGATGACGTTGAGTGTTAATTTTGTGGTGATTGGCTTCAGTTTTGATTGTTTCGGATGAAATGAAAAAGTGACGAAGTCAGATAAGTGATCGCTCGGATGAATGGAAACCTGGGGCAAAAGGGAACAGTTTTTCTCATCGGATGACGAGTAGCAAAACCCGACCGCCCAAAGCATCCGGGTTACGAGATATTTACTTTTCAATAAATAGATTCAATTATTATTATTTTCTCGAGACATATTACTGACACAAG…
1021	ACTCAAATTTTCCAGTGTCTCTTAGCAGTTAAACCATTCCTGCCTCTGTGTGGTGGTAATTGTGGCATTATGAGTTAAGAGATAATACGCACGTGATGAAATTCATTCTGTGAAATATCACGTGGACAAATTATATTACCCGGATTCATAAATCCACGTATTTTACCTGCATCTTTATTGAGTGCTTAGTAAAAGTCAGTTGGTGAAATTCCGCAGATAAAACAGCATATTAGTTGCCTGAAAATAGCCTTATGTGTTGGTTTGATACGTCTTTGTCATTATATACCCAAAGGTTTGTAGTTCATGTTGCGGGTTGGTATGAATAAATTTTTCGTATTTAGTGATTATAATACTTATTACCCATTTCGGCGGCTAATAAGGAATCTGCTAAGATAGGTA…
1307	TGGTACTGCGTTCAAATAGAGGTTCTACCACTTTTGCCAACATCAGTAAGGAAGAGCAGCAATTATTGGAACAATTCCTAAAGTCTAAAAACCTAAGGGTGAAGAATGAAGATAGAGAGGTACAAGAAAGGTTACAAACCGCTTTAGGTTCAGACAGTGACGAAGAGGATATTAATATGGGTTCCGCTGGTGAAGATGATGAATCAGTAGATGAGGATTTTCAGGTCAGCTCTGATAATGACGCAGACGAAGTTGCAGAAGAGTTTGATTCAGATGCGGCTTTAAGTGATGCTGAGGGGGGTAGCGACGAAGAAAGGCCTTCGAAGAAGCCTAAGGTAGAATAGTAATAATTTTAGACTGTATAAGTTAAATTTATTGATATTGTGTAAAAACTAACTA…
1332	CCTCTTTTGTATTATCTAGTCCCGGTATATTCCTTTTATGTGATGTCAATTTGGCATTTTTCTGCGTATTTTCGTAAACTTGTCTTCTAAACTCTTCAAGCGTTTCTGGATCCTGTTGCGCCAGCTGCTCCGGCGATAAGGCTAGCGGGTTTTTAAGTATACCTCCCATTATTCTGCTGATGTGCGTTCTTGATGATACGAACTCGTTGTACTGATGAAGCTCTTGGACTTTAAGTTGTAGTGGTGTTCTCAAATTATCCTTTCGGTGGAAGTCATTTCTCCCTAAAAAAGCGTGAGGGCAAAACTTGAAACCGGGTAAGAATATGCGATAGTACCGTTTTGCCTCTAAAGACAGTGCTTCAGAGAAATATTAGCAAGGTGTCGAATCAAGTTATACTA…
1513	TTAGCAATTTCTTCCACAAGAAGAGAAGAAAGATTCCCACCTTTACCGACACGCTGTTTCCAATCTTTTAACCGCTGCTCTGTTGCAGAATTTTTTGGCAACTTCAAGTAAGAGCATATAGTTCTTATTAATACATAATCCTTAATATTATAGATTCGTCTATCGCGGTAGGGAAGAGCAAGAACCAGTGCAGGATATATATTATTTCCCACGGTTTTTCTCCACATTTCGACGAAATTCGATATTATTTCATAGTACTTGAAAGACCTTGATTTGCCAGTGCCGGCCGTTCCATTAATTTGAACTTCATGTATCTTCACAAATAGCTCTTCACAAAGCCATTTGAAATCTGGACTAGGCGCAAAGTTTTGGGGCTCGGGTATAGAATCTAGTGCTGAT…
1529.5	AGTTCGATCTATAAAAATACGAGAGAAGGTCTGACTGTTTATGTCAATACTCAAGAGGCTCAGGAACAGTGTTAAAGCTTGGAAGTTCAATTCATTAAAGAAAAGTTGATAACGTCAGGTGGAAAACCGAAAGATAAAAATAAAAGCAAGTCAAGATTTGAAGTATTGCTGAGCGAAATTTTGTTTGAGTGGTCCGGAAATTTTTATACACTTTATTAGTATTTGGTTTAGTGTAGGTGGGAAAGCTTAGAACGTATGTAGAAAAACATCCCTGAAGAGTTCTCTAGATCTTATCATCAGCAATAAAAGAATGCCGTTGTGACACTTAAATAGTCATATCACATGCGGATACACTTCTAATACACTAGTCTTCTTTCACTGCCCTTTATTTATAAGACT…
1625	AAATGAATGAATCAAGAAGTCACGATCAAGTATGTAGGTAAAAGATCAGGGGGGAGTATGTACGTAACCAAAAAGATTGGGAAAGAGTTTATATATGAATCATGCCTACGATCGTACCTTCTTGGCTTTCCCAAGAAAATTTTTCATCTCTCGAACTTCTCGAGAGATTGCGAACGGAACGGCAAACGCCGCCGGCATTTCTCGGAAAGAAGACTAGAAAATAAATGACGGTGGGAAAAAAAGCAAGAAGCTACGGTTACCCGCAGCGGCACTATAGTAGATGGGCTTTTAAGCCCGTTTTCAGGGTCAGGTAATATGTAATGTAGTAGCACTTAAACTTGCTAACCATAAATGACCAAAATGCAAGTTTGCTGTATTTTAGTCCCGTTGGCGTTTTCG…
ARS1529.5 dissections
expanded::kanmx	CGGGAAACGTCTTGCTCTAGGCCGCGATTAAATTCCAACATGGATGCTGATTTATATGGGTATAAATGGGCTCGCGATAATGTCGGGCAATCAGGTGCGACAATCTATCGATTGTATGGGAAGCCCGATGCGCCAGAGTTGTTTCTGAAACATGGCAAAGGTAGCGTTGCCAATGATGTTACAGATGAGATGGTCAGACTAAACTGGCTGACGGAATTTATGCCTCTTCCGACCATCAAGCATTTTATCCGTACTCCTGATGATGCATGGTTACTCACCACTGCGATCCCCGGG CATCAGCAATAAAAGAATGCCGTTGTGACACTTAAATAGTCATATCACATGCGGATACACTTCTAATACACTAGTCTTCTTTCACTGCCCTTTATTTATAAGAC…
5'expanded::kanmx	CGGGAAACGTCTTGCTCTAGGCCGCGATTAAATTCCAACATGGATGCTGATTTATATGGGTATAAATGGGCTCGCGATAATGTCGGGCAATCAGGTGCGACAATCTATCGATTGTATGGGAAGCCCGATGCGCCAGAGTTGTTTCTGAAACATGGCAAAGGTAGCGTTGCCAATGATGTTACAGATGAGATGGTCAGACTAAACTGGCTGACGGAATTTATGCCTCTTCCGACCATCAAGCATTTTATCCGTACTCCTGATGATGCATGGTTACTCACCACTGCGATCCCCGGGCATCAGCAATAAAAGAATGCCGTTGTGACACTTAAATAGTCATATCACATGCGGATACACTTCTAATACACTAGTCTTCTTTCACTGCCCTTTATTTATAAGACT…
3'expanded::kanm	AGTTCGATCTATAAAAATACGAGAGAAGGTCTGACTGTTTATGTCAATACTCAAGAGGCTCAGGAACAGTGTTAAAGCTTGGAAGTTCAATTCATTAAAGAAAAGTTGATAACGTCAGGTGGAAAACCGAAAGATAAAAATAAAAGCAAGTCAAGATTTGAAGTATTGCTGAGCGAAATTTTGTTTGAGTGGTCCGGAAATTTTTATACACTTTATTAGTATTTGGTTTAGTGTAGGTGGGAAAGCTTAGAACGTATGTAGAAAAACATCCCTGAAGAGTTCTCTAGATCTTATCATCAGCAATAAAAGAATGCCGTTGTGACACTTAAATAGTCATATCACATGCGGATACACTTCTAATACACTAGTCTTCTTTCACTGCCCTTTATTTATAAGACT…
1529.5E with acs*	AGTTCGATCTATAAAAATACGAGAGAAGGTCTGACTGTTTATGTCAATACTCAAGAGGCTCAGGAACAGTGTTAAAGCTTGGAAGTTCAATTCATTAAAGAAAAGTTGATAACGTCAGGTGGAAAACCGAAAGATAAAAATAAAAGCAAGTCAAGATTTGAAGTATTGCTGAGCGAAATTTTGTTTGAGTGGTCCGGAAATTTTTATACACTTTATTAGTATTTGGTTTAGTGTAGGTGGGAAAGCTTAGAACGTATGTAGAAAAACATCCCTGAAGAGTTCTCTAGATCTTATCATCAGCAATAAAAGAATGCCGTTGTGACACTTAAATAGTCATATCACATGCGGATACACTTCTAATACACTAGTCTTCTTTCACTGCCCTTTATTTATAAGACT…
